# Supplementary material for: Divergence in the Saccharomyces species’ heat shock response is indicative of their thermal tolerance
Source: bioRxiv. 2023 Jul 4:2023.07.04.547718. Preprint. [Version 1] doi: 10.1101/2023.07.04.547718 (PMC10349932; doi:10.1101/2023.07.04.547718)
Supplement: Supplement 1 [file media-1.xlsx]

## Sheet: S1
Table S1. GO enrichment of gene with 2 fold differences between cryo and thermophilic species.
197 genes with Sk and Su higher than Sc and Sp	P-value	Number of genes
'de novo' post-translational protein folding [GO:0051084]	7.02685e-05	8
chaperone cofactor-dependent protein refolding [GO:0051085]	7.02685e-05	8
protein refolding [GO:0042026]	0.000866819	9
'de novo' protein folding [GO:0006458]	0.001838	8
chaperone-mediated protein folding [GO:0061077]	0.004158	8
50 genes with Sk and Su lower than Sc and Sp
cytoplasmic translation [GO:0002181]	3.47381e-10	14
translational elongation [GO:0006414]	1.0076e-05	14
lysine biosynthetic process via aminoadipic acid [GO:0019878]	0.019876	4
peptide metabolic process [GO:0006518]	0.037535	15
lysine biosynthetic process [GO:0009085]	0.039595	4

## Sheet: S2
Table S2. Number of significant gene families.
Strain	Condition	Time	Allele	Time*Allele
ScxSp	heat shock	127	95	1
ScxSk	heat shock	132	171	12
ScxSu	heat shock	151	179	14
SpxSk	heat shock	195	213	39
SpxSu	heat shock	172	225	32
SkxSu	heat shock	142	191	19
Parents	heat shock	221	273	172
ScxSp	cold shock	61	95	0
ScxSk	cold shock	5	113	0
ScxSu	cold shock	63	163	0
SpxSk	cold shock	81	200	0
SpxSu	cold shock	65	209	3
SkxSu	cold shock	83	189	4
Parents	cold shock	90	280	21

## Sheet: S3
Table S3. Species and hybrid strains.
Strain	Description	Mitotype	Species
YJF2780	MATa, HO::KanMX4, ura3-, derived from the winery strain T73 provided by A. Querol	S. cerevisiae	S. cerevisiae
YJF694	MATα, HO::KanMX4, derived from the oak strain N17 provided by P. Sneigowski	S. paradoxus	S. paradoxus
YJF695	MATa, HO::KanMX4, derived from the oak strain N17 provided by P. Sneigowski	S. paradoxus	S. paradoxus
YJF2784	MATa, HO::dsdAMX4, derived from the winery strain BMV58 provided by A. Querol	S. uvarum	S. uvarum
YJF2785	MATα, HO::dsdAMX4, derived from the winery strain BMV58 provided by A. Querol	S. uvarum	S. uvarum
YJF2779	MATα, HO::HygMX4, ura3-, derived from the oak strain CR85 provided by A. Querol	S. kudriavzevii	S. kudriavzevii
YJF2790	YJF2780 x YJF694 hybrid	S. cerevisiae	S. cerevisiae x S. paradoxus hybrid
YJF2792	YJF2780 x YJF2785 hybrid	S. cerevisiae	S. cerevisiae x S. uvarum hybrid
YJF2793	YJF2780 x YJF2779 hybrid	S. cerevisiae	S. cerevisiae x S. kudriavzevii hybrid
YJF2794	YJF695 x YJF2785 hybrid	S. paradoxus	S. paradoxus x S. uvarum hybrid
YJF2795	YJF695 x YJF2779 hybrid	S. paradoxus	S. paradoxus x S. kudriavzevii hybrid
YJF2796	YJF2784 x YJF2779 hybrid	S. kudriavzevii	S. uvarum x S. kudriavzevii hybrid
YJF1449	MATa, HO::NatMX, a derivative of CBS 7001, provided by C. Hittinger	S. uvarum	S. uvarum
YJF4719	NRRL Y-11845 (CBS 7001) from C. Kurtzman	S. uvarum	S. uvarum

## Sheet: S4
Table S4. Sequencing libraries, indexes and reads.
Sample	Forward	Reverse	Bcf	Bcr	Condition	Time	Strains	Raw reads	Sc_gene_reads	Sp_gene_reads	Sk_gene_reads	Su_gene_reads
S1	NEBNexti701	NEBNexti501	ATTACTCG	TATAGCCT	cold	0	ScxSp;SuxSk	12873145	294357	292052	4976885	5061150
S2	NEBNexti701	NEBNexti502	ATTACTCG	ATAGAGGC	cold	15	ScxSp;SuxSk	17085835	585941	584521	6584150	6687299
S3	NEBNexti701	NEBNexti503	ATTACTCG	CCTATCCT	cold	30	ScxSp;SuxSk	15544463	1789079	1782877	4679928	4767077
S4	NEBNexti701	NEBNexti504	ATTACTCG	GGCTCTGA	cold	60	ScxSp;SuxSk	11211611	779129	772663	2676807	2655816
S5	NEBNexti701	NEBNexti505	ATTACTCG	AGGCGAAG	heat	0	ScxSp;SuxSk	7608478	1106153	1111107	1851128	1873589
S6	NEBNexti701	NEBNexti506	ATTACTCG	TAATCTTA	heat	15	ScxSp;SuxSk	12284395	1741544	1796215	1977271	2032851
S7	NEBNexti701	NEBNexti507	ATTACTCG	CAGGACGT	heat	30	ScxSp;SuxSk	9927740	1005383	1172218	1103172	1250894
S8	NEBNexti701	NEBNexti508	ATTACTCG	GTACTGAC	heat	60	ScxSp;SuxSk	9299954	924371	1101418	1356015	1531493
S9	NEBNexti702	NEBNexti501	TCCGGAGA	TATAGCCT	cold	0	ScxSu;SpxSk	7945682	1126852	2068906	2063915	1136049
S10	NEBNexti702	NEBNexti502	TCCGGAGA	ATAGAGGC	cold	15	ScxSu;SpxSk	11411242	3365715	1443268	1426606	3377239
S11	NEBNexti702	NEBNexti503	TCCGGAGA	CCTATCCT	cold	30	ScxSu;SpxSk	2302886	729523	270630	267091	721427
S12	NEBNexti702	NEBNexti504	TCCGGAGA	GGCTCTGA	cold	60	ScxSu;SpxSk	22470483	5141864	4443644	4327577	5055221
S13	NEBNexti702	NEBNexti505	TCCGGAGA	AGGCGAAG	heat	0	ScxSu;SpxSk	35532674	5721882	8125246	8214272	5999365
S14	NEBNexti702	NEBNexti506	TCCGGAGA	TAATCTTA	heat	15	ScxSu;SpxSk	9721565	2139762	1415319	1415429	2333151
S15	NEBNexti702	NEBNexti507	TCCGGAGA	CAGGACGT	heat	30	ScxSu;SpxSk	8214291	1558391	1491241	1378267	1749954
S16	NEBNexti702	NEBNexti508	TCCGGAGA	GTACTGAC	heat	60	ScxSu;SpxSk	9313634	1545238	1592621	1502263	1704094
S17	NEBNexti703	NEBNexti501	CGCTCATT	TATAGCCT	cold	0	ScxSk;SpxSu	9783694	252409	3834608	233675	3965462
S18	NEBNexti703	NEBNexti502	CGCTCATT	ATAGAGGC	cold	15	ScxSk;SpxSu	16319857	1025043	5840408	973221	5922266
S19	NEBNexti703	NEBNexti503	CGCTCATT	CCTATCCT	cold	30	ScxSk;SpxSu	12076149	398793	4730542	379301	4633830
S20	NEBNexti703	NEBNexti504	CGCTCATT	GGCTCTGA	cold	60	ScxSk;SpxSu	19251675	608484	7258020	582989	7158491
S21	NEBNexti703	NEBNexti505	CGCTCATT	AGGCGAAG	heat	0	ScxSk;SpxSu	10524134	362817	4066371	341553	4052488
S22	NEBNexti703	NEBNexti506	CGCTCATT	TAATCTTA	heat	15	ScxSk;SpxSu	13669051	851886	2883524	848309	2991854
S23	NEBNexti703	NEBNexti507	CGCTCATT	CAGGACGT	heat	30	ScxSk;SpxSu	12806181	529297	4511496	517225	4657876
S24	NEBNexti703	NEBNexti508	CGCTCATT	GTACTGAC	heat	60	ScxSk;SpxSu	11942685	499524	4145261	490368	4332902
S25	NEBNexti704	NEBNexti501	GAGATTCC	TATAGCCT	cold	0	Sc;Sp;Su;Sk	26272726	1447054	10099614	2116721	9086814
S26	NEBNexti704	NEBNexti502	GAGATTCC	ATAGAGGC	cold	15	Sc;Sp;Su;Sk	12653000	348671	2806	947720	9715688
S27	NEBNexti704	NEBNexti503	GAGATTCC	CCTATCCT	cold	30	Sc;Sp;Su;Sk	11187067	746898	3532490	739361	4685700
S28	NEBNexti704	NEBNexti504	GAGATTCC	GGCTCTGA	cold	60	Sc;Sp;Su;Sk	9202036	151298	3854682	358391	3154250
S29	NEBNexti704	NEBNexti505	GAGATTCC	AGGCGAAG	heat	0	Sc;Sp;Su;Sk	11975726	736377	4708140	587961	4193136
S30	NEBNexti704	NEBNexti506	GAGATTCC	TAATCTTA	heat	15	Sc;Sp;Su;Sk	11683425	413121	4228573	324723	3833006
S31	NEBNexti704	NEBNexti507	GAGATTCC	CAGGACGT	heat	30	Sc;Sp;Su;Sk	10866965	253513	4818735	315328	3719874
S32	NEBNexti704	NEBNexti508	GAGATTCC	GTACTGAC	heat	60	Sc;Sp;Su;Sk	22062287	397626	7918421	1181142	4471548
S33	NEBNexti705	NEBNexti501	ATTCAGAA	TATAGCCT	cold	0	ScxSp;SuxSk	9734246	460192	459253	3563516	3597004
S34	NEBNexti705	NEBNexti502	ATTCAGAA	ATAGAGGC	cold	15	ScxSp;SuxSk	11288351	585025	579162	3012854	3024374
S35	NEBNexti705	NEBNexti503	ATTCAGAA	CCTATCCT	cold	30	ScxSp;SuxSk	24314805	2588805	2682057	7222833	7313830
S36	NEBNexti705	NEBNexti504	ATTCAGAA	GGCTCTGA	cold	60	ScxSp;SuxSk	7597630	914675	902098	2299102	2253284
S37	NEBNexti705	NEBNexti505	ATTCAGAA	AGGCGAAG	heat	0	ScxSp;SuxSk	44094115	2551295	2537533	15963727	16028544
S38	NEBNexti705	NEBNexti506	ATTCAGAA	TAATCTTA	heat	15	ScxSp;SuxSk	10248569	811310	1079547	1653205	1915439
S39	NEBNexti705	NEBNexti507	ATTCAGAA	CAGGACGT	heat	30	ScxSp;SuxSk	19751577	2456151	2648452	4275717	4397837
S40	NEBNexti705	NEBNexti508	ATTCAGAA	GTACTGAC	heat	60	ScxSp;SuxSk	11674517	1928259	2071976	1262077	1379822
S41	NEBNexti706	NEBNexti501	GAATTCGT	TATAGCCT	cold	0	ScxSu;SpxSk	29027385	2856172	8977790	9115788	3034211
S42	NEBNexti706	NEBNexti502	GAATTCGT	ATAGAGGC	cold	15	ScxSu;SpxSk	7353335	790775	2297096	2282004	799084
S43	NEBNexti706	NEBNexti503	GAATTCGT	CCTATCCT	cold	30	ScxSu;SpxSk	21642377	2871339	6253449	6229417	2814482
S44	NEBNexti706	NEBNexti504	GAATTCGT	GGCTCTGA	cold	60	ScxSu;SpxSk	14980420	1838511	4522154	4503599	1826110
S45	NEBNexti706	NEBNexti505	GAATTCGT	AGGCGAAG	heat	0	ScxSu;SpxSk	19993595	2334551	5560831	5624125	2383285
S46	NEBNexti706	NEBNexti506	GAATTCGT	TAATCTTA	heat	15	ScxSu;SpxSk	11126572	2187056	2097848	2040972	2454000
S47	NEBNexti706	NEBNexti507	GAATTCGT	CAGGACGT	heat	30	ScxSu;SpxSk	15701044	3029417	3160680	2980213	3413461
S48	NEBNexti706	NEBNexti508	GAATTCGT	GTACTGAC	heat	60	ScxSu;SpxSk	9139634	685933	1717436	1458426	1007025
S49	NEBNexti711	NEBNexti501	TCTCGCGC	TATAGCCT	cold	0	ScxSk;SpxSu	19060257	608235	7257387	567250	7706480
S50	NEBNexti711	NEBNexti502	TCTCGCGC	ATAGAGGC	cold	15	ScxSk;SpxSu	12548462	342934	4709190	314901	4883996
S51	NEBNexti711	NEBNexti503	TCTCGCGC	CCTATCCT	cold	30	ScxSk;SpxSu	15771119	730955	5829716	698801	5970484
S52	NEBNexti711	NEBNexti504	TCTCGCGC	GGCTCTGA	cold	60	ScxSk;SpxSu	15673311	396426	3789341	382098	3768308
S53	NEBNexti711	NEBNexti505	TCTCGCGC	AGGCGAAG	heat	0	ScxSk;SpxSu	16358323	241147	4523975	206553	4400730
S54	NEBNexti711	NEBNexti506	TCTCGCGC	TAATCTTA	heat	15	ScxSk;SpxSu	19954269	830977	6980164	808269	7400554
S55	NEBNexti711	NEBNexti507	TCTCGCGC	CAGGACGT	heat	30	ScxSk;SpxSu	20761833	2347034	6278110	2275720	6442837
S56	NEBNexti711	NEBNexti508	TCTCGCGC	GTACTGAC	heat	60	ScxSk;SpxSu	15214018	508639	3889979	507344	4049016
S57	NEBNexti712	NEBNexti501	AGCGATAG	TATAGCCT	cold	0	Sc;Sp;Su;Sk	12169116	430423	3453318	453845	6114923
S58	NEBNexti712	NEBNexti502	AGCGATAG	ATAGAGGC	cold	15	Sc;Sp;Su;Sk	18847022	304364	6519111	758424	8275656
S59	NEBNexti712	NEBNexti503	AGCGATAG	CCTATCCT	cold	30	Sc;Sp;Su;Sk	10613289	350226	3124220	223686	5363648
S60	NEBNexti712	NEBNexti504	AGCGATAG	GGCTCTGA	cold	60	Sc;Sp;Su;Sk	12269272	661122	3544886	434673	5971925
S61	NEBNexti712	NEBNexti505	AGCGATAG	AGGCGAAG	heat	0	Sc;Sp;Su;Sk	14799531	1078859	5902698	1029797	4579685
S62	NEBNexti712	NEBNexti506	AGCGATAG	TAATCTTA	heat	15	Sc;Sp;Su;Sk	10237435	392665	3158374	313484	4412255
S63	NEBNexti712	NEBNexti507	AGCGATAG	CAGGACGT	heat	30	Sc;Sp;Su;Sk	16752754	143694	6753888	738249	6396390
S64	NEBNexti712	NEBNexti508	AGCGATAG	GTACTGAC	heat	60	Sc;Sp;Su;Sk	12701704	82643	7453450	1334015	1404808

## Sheet: S5
Table S5. Assembly statistics
Strain	YJF1449	YJF4719
Long Reads	761331	478747
Long Read Bases	13413998942	9076424590
Filtered Long Reads	16111	10464
Filtered Long Read Bases	600016535	600007247
Short Reads	1993798	5680344
Short Read Bases Generated	299069700	852051600
Filtered Short Reads	1089132	4270458
Filtered Short Read Bases	152519881	535258121
Assembly Size	12081644	12062226
Assembly Contigs	17	16
Assembly N50	917875	917834

## Sheet: S6
Table S6. Gene annotations.
Category	DBVPG6765-Sc	CBS432-Sp	CR85-Sk	YJF1449-Su
YGAP annotated proteins	5621	5621	5600	5637
LRSDAY annotated proteins	5539	5531
Augustus annotated proteins	5614	5590	5525	5568
Exact annotation match	5054	4800	4806	4901
LRSDAY-YGAP match	168	213
LRSDAY-Augustus match	214	373
YGAP-Augustus match	51	35
No exact match	289	297	894	846
Manual curation	722	918	894	846
Curated add/switch LRSDAY	17	31	0	0
Curated add/switch YGAP	112	135	185	146
Curated keep Augustus	474	640	572	526
Curated remove a prediction	118	112	136	168
Curated switch Augustus transcript	1	0	1	6
Final LRSDAY source	16	30
Final YGAP source	108	128	182	138
Final Augustus source	5531	5452	5372	5432
Final Total	5655	5610	5554	5570
Final tRNA	275	275	273	286

## Sheet: S7
Table S7. Orthologous genes.
HOG	OG	Gene Tree Parent Clade	DBVPG6765	CBS432	CR85	YJF1449	One to one orthologs	Number Sc orthologs	Number Sp orthologs	Number Sk orthologs	Number Su orthologs	DBVPG6765 match	CBS432 match	CR85 match	YJF1449 match
N0.HOG0000000	OG0000000	n0	SC_3054.t1, SC_72.t1, SC_2251.t1, SC_480.t1, SC_1391.t1, SC_1749.t1, SC_1.t1, SC_2517.t1, SC_3063.t1, SC_3375.t1, SC_2718.t1, SC_4675.t1, SC_1364.t1, SC_91.t1, SC_2255.t1	SP_3046.t1, SP_3459.t1, SP_3059.t1, SP_90.t1, SP_4279.t1, SP_3.t1, SP_635.t1, SP_3833.t1, SP_1744.t1, SP_2711.t1, SP_482.t1, SP_2254.t1, SP_1663.t1, SP_4663.t1, SP_1360.t1	SK_3012.t1, SK_3013.t1, SK_4621.t1, SK_3794.t1, SK_3022.t1, SK_82.t1, SK_1719.t1, SK_1599.t1, SK_628.t1, SK_3021.t1, SK_1.t1, SK_480.t1, SK_2226.t1, SK_2225.t1, SK_4622.t1, SK_3327.t1, SK_2477.t1, SK_84.t1, SK_4238.t1, SK_5554.t1, SK_3329.t1, SK_2479.t1, SK_1597.t1, SK_630.t1, SK_4243.t1, SK_4239.t1	SU_2731.t1, SU_5127.t1, SU_75.t1, SU_74.t1	0	15	15	26	4	DAN4,PAU5,PAU24,PAU24,PAU2,PAU11,PAU10,PAU10,PAU18,PAU18,PAU18,PAU11,PAU18,PAU18,PAU10	DAN4,PAU23,PAU20,PAU20,PAU20,PAU20,PAU20,PAU20,PAU20,PAU20,PAU24,PAU24,PAU24,PAU14,PAU14	DAN1,DAN4,PAU8,PAU8,PAU8,PAU8,PAU8,PAU20,PAU8,PAU8,PAU8,PAU8,PAU8,PAU8,PAU8,PAU8,PAU8,PAU8,PAU18,PAU18,PAU18,PAU18,PAU18,PAU18,PAU8,PAU8	PAU20,PAU20,PAU10,PAU10
N0.HOG0000001	OG0000001	n1	SC_1181.t1, SC_1182.t1	SP_1174.t1, SP_1175.t1	SK_1160.t1, SK_1161.t1	SU_525.t1, SU_524.t1	0	2	2	2	2	HXT7,HXT6	HXT7,HXT7	HXT7,HXT7	HXT7,HXT7
N0.HOG0000005	OG0000001	n22	SC_4681.t1, SC_2520.t1	SP_4669.t1, SP_2519.t1, SP_2718.t1	SK_4626.t1, SK_2482.t1, SK_467.t1	SU_1600.t1, SU_2728.t1, SU_5130.t1	0	2	3	3	3	HXT11,HXT11	HXT9,HXT9,HXT9	HXT11,HXT11,HXT11	HXT9,HXT11,HXT9
N0.HOG0000006	OG0000001	n32	SC_3509.t1	SP_2723.t1, SP_1628.t1, SP_3500.t1	SK_1608.t1, SK_2212.t1, SK_3459.t1	SU_3589.t1, SU_3588.t1	0	1	3	3	2	GAL2	HXT8,HXT8,GAL2	HXT8,HXT8,GAL2	GAL2,GAL2
N0.HOG0000008	OG0000002	n1	SC_2519.t1, SC_4680.t1	SP_4668.t1, SP_2518.t1, SP_2717.t1	SK_2481.t1, SK_468.t1, SK_4625.t1	SU_5134.t1, SU_86.t1, SU_1601.t1, SU_5129.t1, SU_2729.t1	0	2	3	3	5	IMA2,IMA2	IMA3,IMA3,IMA3	IMA3,IMA1,IMA3	IMA3,IMA3,IMA3,IMA3,IMA3
N0.HOG0000009	OG0000002	n14	SC_2729.t1, SC_3372.t1, SC_2250.t1, SC_479.t1	SP_2722.t1, SP_1627.t1, SP_2253.t1, SP_2238.t1	SK_2216.t1, SK_2213.t1, SK_1607.t1, SK_4620.t1, SK_2219.t1, SK_1605.t1	SU_2727.t1, SU_5131.t1	0	4	4	6	2	IMA5,MAL32,MAL32,MAL32	IMA5,IMA5,MAL32,IMA1	IMA1,IMA5,IMA5,MAL32,MAL32,IMA1	MAL32,MAL32
N0.HOG0000010	OG0000002	n29	SC_2243.t1, SC_2246.t1	SP_2235.t1		SU_3930.t1	0	2	1	0	1	IMA1,IMA1	IMA1		IMA2
N0.HOG0000011	OG0000003	n0	SC_1747.t1, SC_3068.t1, SC_3374.t1, SC_2252.t1, SC_3062.t1, SC_4295.t1, SC_3851.t1, SC_638.t1, SC_1366.t1, SC_2253.t1, SC_481.t1	SP_5169.t1, SP_2713.t1, SP_1742.t1, SP_4281.t1, SP_3055.t1, SP_4284.t1, SP_1739.t1	SK_2227.t1, SK_3793.t1, SK_4623.t1, SK_3023.t1, SK_4240.t1, SK_1718.t1, SK_3326.t1, SK_4241.t1, SK_2.t1	SU_3155.t1	0	11	7	9	1	COS12,COS9,COS2,COS2,COS2,COS2,COS2,COS5,COS7,COS8,COS4	COS6,COS2,COS4,COS4,COS7,COS7,COS5	COS12,COS7,COS2,COS6,COS2,COS6,COS6,COS6,COS6	COS6
N0.HOG0000012	OG0000004	n0	SC_1632.t1, SC_1746.t1, SC_3849.t1, SC_2719.t1, SC_5655.t1, SC_5202.t1, SC_637.t1, SC_1365.t1	SP_1618.t1, SP_4664.t1, SP_637.t1, SP_486.t1, SP_1741.t1, SP_5168.t1, SP_88.t1, SP_3368.t1, SP_636.t1, SP_3057.t1, SP_2714.t1, SP_4283.t1, SP_5167.t1	SK_1720.t1, SK_3328.t1, SK_3795.t1		0	8	13	3	0	YJL225C,YML133C,YML133C,YRF1-2,YIL177C,YML133C,YML133C,YIL177C	YPR204W,YPR204W,YHL050C,YRF1-3,YRF1-1,YRF1-1,YRF1-1,YRF1-1,YRF1-1,YRF1-1,YRF1-1,YRF1-1,YRF1-1	YRF1-1,YIL177C,YRF1-3
N0.HOG0000013	OG0000005	n1	SC_2248.t1, SC_3369.t1, SC_5650.t1	SP_2251.t1, SP_2241.t1, SP_2249.t1, SP_2245.t1, SP_5608.t1	SK_2221.t1, SK_4618.t1	SU_1599.t1	0	3	5	2	1	MAL33,MAL33,YPR196W	YPR196W,YPR196W,YPR196W,MAL33,YPR196W	YPR196W,YPR196W	MAL33
N0.HOG0000014	OG0000005	n11	SC_2727.t1, SC_2244.t1, SC_476.t1	SP_1626.t1, SP_2236.t1, SP_481.t1, SP_2239.t1	SK_2214.t1, SK_466.t1, SK_2217.t1	SU_5133.t1	0	3	4	3	1	ZNF1,MAL13,MAL33	ZNF1,MAL13,MAL33,MAL13	MAL13,MAL33,MAL33	MAL33
N0.HOG0000015	OG0000006	n1	SC_1637.t1	SP_1632.t1	SK_1612.t1	SU_1602.t1, SU_3463.t1	0	1	1	1	2	YFL051C	YFL051C	YFL051C	FLO1,FLO10
N0.HOG0000016	OG0000006	n6		SP_3364.t1	SK_3322.t1	SU_3455.t1	0	0	1	1	1		FLO10	FLO10	FLO10
N0.HOG0000017	OG0000006	n9	SC_84.t1			SU_2739.t1	0	1	0	0	1	YAR061W			FLO1
N0.HOG0000018	OG0000006	n11	SC_83.t1			SU_79.t1	0	1	0	0	1	YAR061W			FLO5
N0.HOG0000019	OG0000006	n12	SC_4.t1, SC_2515.t1, SC_3.t1, SC_82.t1	SP_5.t1, SP_82.t1, SP_2509.t1		SU_3.t1	0	4	3	0	1	FLO9,FLO5,FLO5,FLO5	FLO1,FLO1,FLO1		FLO9
N0.HOG0000020	OG0000007	n1	SC_86.t1, SC_1635.t1	SP_83.t1, SP_2510.t1	SK_2474.t1, SK_79.t1	SU_1838.t1, SU_82.t1	0	2	2	2	2	YAR066W,YAR066W	YHR214W,CSS1	CSS1,CSS1	CSS1,CSS1
N0.HOG0000021	OG0000007	n8	SC_2521.t1, SC_4682.t1, SC_2720.t1	SP_2520.t1, SP_4670.t1, SP_1619.t1	SK_2483.t1, SK_4627.t1	SU_848.t1, SU_1334.t1	0	3	3	2	2	CSS1,HPF1,HPF1	CSS1,HPF1,HPF1	CSS1,HPF1	CSS1,HPF1
N0.HOG0000023	OG0000008	n6			SK_2475.t1, SK_80.t1		0	0	0	2	0			PHO11,PHO11
N0.HOG0000024	OG0000008	n8	SC_842.t1	SP_842.t1		SU_1046.t1	0	1	1	0	1	DIA3	DIA3		DIA3
N0.HOG0000025	OG0000008	n10	SC_1634.t1, SC_89.t1	SP_2513.t1, SP_86.t1		SU_2737.t1	0	2	2	0	1	PHO11,PHO12	PHO11,PHO11		PHO11
N0.HOG0000027	OG0000009	n0	SC_5203.t1, SC_633.t1, SC_3844.t1, SC_3468.t1, SC_3053.t1	SP_5165.t1, SP_95.t1, SP_5170.t1, SP_1738.t1	SK_625.t1, SK_623.t1, SK_3792.t1, SK_4.t1, SK_1757.t1, SK_3419.t1	SU_1423.t1, SU_2334.t1, SU_3547.t1	0	5	4	6	3	PAU21,PAU3,PAU3,PAU23,DAN1	PAU3,PAU19,PAU15,PAU15	PAU3,PAU3,PAU3,PAU3,PAU15,PAU17	PAU3,PAU15,PAU15
N0.HOG0000028	OG0000010	n0	SC_639.t1, SC_477.t1, SC_2249.t1, SC_3370.t1	SP_640.t1, SP_2240.t1, SP_2247.t1, SP_2244.t1, SP_2250.t1, SP_2248.t1, SP_2243.t1, SP_2252.t1	SK_631.t1, SK_2218.t1, SK_4619.t1	SU_87.t1, SU_2726.t1, SU_5132.t1	0	4	8	3	3	MPH3,MAL31,MAL31,MAL31	MPH2,MAL31,MAL31,MAL31,MAL31,MAL31,MAL31,MAL31	MPH2,MAL31,MAL31	MAL31,MAL31,MAL31
N0.HOG0000029	OG0000011	n0	SC_547.t1, SC_77.t1, SC_76.t1, SC_74.t1, SC_75.t1	SP_551.t1, SP_77.t1, SP_75.t1, SP_78.t1	SK_4014.t1, SK_523.t1, SK_555.t1, SK_544.t1, SK_75.t1, SK_73.t1, SK_76.t1	SU_67.t1	0	5	4	7	1	YCR007C,PRM8,YAR029W,UIP3,YAR028W	YCR007C,PRM8,UIP3,UIP3	YCR007C,UIP3,YCR007C,YCR007C,PRM9,PRM9,UIP3	YCR007C
N0.HOG0000030	OG0000012	n0	SC_5190.t1, SC_1370.t1, SC_1371.t1, SC_4672.t1	SP_1363.t1, SP_4660.t1, SP_4275.t1	SK_470.t1, SK_2680.t1, SK_1595.t1, SK_4236.t1, SK_1342.t1, SK_4616.t1	SU_1343.t1, SU_4373.t1, SU_5119.t1, SU_3152.t1	0	4	3	6	4	DSF1,MAN2,DSF1,MAN2	MAN2,MAN2,MAN2	DSF1,DSF1,DSF1,DSF1,DSF1,DSF1	DSF1,DSF1,DSF1,DSF1
N0.HOG0000031	OG0000013	n1	SC_3925.t1		SK_1337.t1, SK_629.t1, SK_3873.t1	SU_4009.t1	0	1	0	3	1	IMD4		IMD2,IMD2,IMD4	IMD4
N0.HOG0000032	OG0000013	n5	SC_3817.t1, SC_90.t1, SC_1633.t1		SK_3765.t1, SK_5118.t1, SK_2478.t1, SK_83.t1, SK_1598.t1, SK_2685.t1, SK_475.t1, SK_5117.t1	SU_3901.t1	0	3	0	8	1	IMD3,IMD2,IMD2		IMD3,IMD2,IMD2,IMD2,IMD2,IMD2,IMD2,IMD2	IMD3
N0.HOG0000034	OG0000014	n6	SC_59.t1	SP_60.t1	SK_59.t1		0	1	1	1	0	SSA1	SSA1	SSA1
N0.HOG0000037	OG0000015	n0	SC_3058.t1, SC_4299.t1, SC_642.t1, SC_2722.t1	SP_3051.t1, SP_1621.t1, SP_4289.t1, SP_643.t1	SK_634.t1, SK_1601.t1, SK_4244.t1, SK_3018.t1, SK_2688.t1	SU_2723.t1, SU_4376.t1, SU_89.t1	0	4	4	5	3	THI11,THI11,THI11,THI13	THI13,THI13,THI13,THI13	THI11,THI5,THI5,THI5,THI5	THI5,THI5,THI5
N0.HOG0000038	OG0000016	n1	SC_4665.t1, SC_630.t1	SP_633.t1		SU_4655.t1	0	2	1	0	1	YNR066C,EMA35	EMA35		PEP1
N0.HOG0000039	OG0000016	n4	SC_4664.t1, SC_175.t1	SP_4654.t1, SP_632.t1, SP_178.t1	SK_4610.t1, SK_169.t1	SU_173.t1, SU_177.t1, SU_4656.t1, SU_174.t1	0	2	3	2	4	YNR065C,PEP1	VTH2,YNR065C,PEP1	PEP1,PEP1	PEP1,PEP1,PEP1,PEP1
N0.HOG0000040	OG0000017	n0	SC_5191.t1, SC_4671.t1, SC_1372.t1, SC_641.t1	SP_1364.t1, SP_4659.t1, SP_4274.t1, SP_642.t1	SK_633.t1, SK_4615.t1, SK_469.t1, SK_4235.t1, SK_1343.t1, SK_1594.t1, SK_2679.t1		0	4	4	7	0	HXT15,HXT17,HXT13,HXT15	HXT13,HXT13,HXT13,HXT15	HXT15,HXT13,HXT13,HXT13,HXT13,HXT13,HXT13
N0.HOG0000042	OG0000018	n4	SC_3843.t1, SC_632.t1	SP_634.t1, SP_3832.t1, SP_91.t1	SK_3791.t1, SK_2083.t1	SU_2740.t1, SU_2339.t1, SU_1847.t1	0	2	3	2	3	YCR102C,YCR102C	YLR460C,YCR102C,YCR102C	YLR460C,YCR102C	YLR460C,YLR460C,YLR460C
N0.HOG0000043	OG0000019	n0		SP_4282.t1, SP_3056.t1, SP_3834.t1, SP_2514.t1, SP_3058.t1, SP_638.t1, SP_3835.t1, SP_1.t1, SP_1357.t1, SP_87.t1, SP_1740.t1, SP_3806.t1, SP_3912.t1			0	0	13	0	0		IMD2,IMD2,IMD2,IMD2,IMD2,IMD2,IMD2,IMD2,IMD2,IMD2,IMD2,IMD3,IMD4
N0.HOG0000044	OG0000020	n0	SC_3057.t1, SC_643.t1, SC_4300.t1, SC_3847.t1, SC_636.t1, SC_2723.t1	SP_644.t1, SP_4290.t1, SP_3050.t1, SP_92.t1, SP_1622.t1	SK_3017.t1	SU_4387.t1	0	6	5	1	1	AAD10,AAD4,AAD14,AAD3,AAD3,AAD6	AAD14,AAD14,AAD6,AAD6,AAD6	AAD6	AAD6
N0.HOG0000045	OG0000021	n1	SC_871.t1	SP_871.t1	SK_859.t1	SU_1077.t1, SU_1076.t1	0	1	1	1	2	SNQ2	SNQ2	SNQ2	SNQ2,SNQ2
N0.HOG0000049	OG0000022	n4	SC_2155.t1, SC_2924.t1	SP_2146.t1, SP_2147.t1, SP_2918.t1	SK_2884.t1, SK_2129.t1	SU_2247.t1, SU_3008.t1	0	2	3	2	2	TDH3,TDH2	TDH3,TDH3,TDH3	TDH2,TDH2	TDH2,TDH2
N0.HOG0000065	OG0000028	n1	SC_3379.t1	SP_3370.t1		SU_1341.t1	0	1	1	0	1	MMP1	MMP1		MMP1
N0.HOG0000066	OG0000028	n3	SC_4289.t1, SC_5211.t1	SP_4272.t1, SP_5174.t1	SK_4233.t1, SK_5121.t1	SU_5136.t1, SU_2337.t1, SU_4370.t1	0	2	2	2	3	SAM3,SAM3	SAM3,SAM3	SAM3,SAM3	SAM3,SAM3,SAM3
N0.HOG0000067	OG0000029	n0	SC_2717.t1, SC_1750.t1	SP_1745.t1, SP_4278.t1		SU_5125.t1, SU_4385.t1, SU_3928.t1, SU_1843.t1, SU_2741.t1, SU_3929.t1, SU_1339.t1	0	2	2	0	7	YPS6,YPS5	YPS6,YPS6		YPS6,YPS6,YPS6,YPS6,YPS6,YPS6,YPS6
N0.HOG0000070	OG0000030	n8	SC_2058.t1	SP_2050.t1		SU_2152.t1	0	1	1	0	1	PDC6	PDC6		PDC6
N0.HOG0000072	OG0000031	n4	SC_2668.t1, SC_4215.t1	SP_2664.t1, SP_4199.t1	SK_2630.t1, SK_4160.t1	SU_4296.t1	0	2	2	2	1	FAA3,FAA4	FAA3,FAA4	FAA3,FAA4	FAA4
N0.HOG0000073	OG0000032	n0	SC_5197.t1, SC_640.t1, SC_5194.t1	SP_641.t1	SK_632.t1, SK_4617.t1, SK_1341.t1, SK_471.t1, SK_2681.t1	SU_3150.t1	0	3	1	5	1	SOR1,SOR1,SOR1	SOR1	SOR2,SOR2,SOR2,SOR2,SOR2	SOR2
N0.HOG0000074	OG0000033	n1	SC_5536.t1, SC_2650.t1	SP_1418.t1	SK_2825.t1, SK_5442.t1, SK_2611.t1	SU_5459.t1	0	2	1	3	1	YPR071W,EMA17	YPL257W	YPR071W,YPR071W,YPR071W	SU_5459
N0.HOG0000075	OG0000033	n7	SC_5227.t1	SP_5190.t1		SU_1398.t1	0	1	1	0	1	YPL257W	YPL257W		YPL257W
N0.HOG0000077	OG0000034	n4	SC_4840.t1	SP_4824.t1	SK_4780.t1, SK_4779.t1	SU_4914.t1, SU_4913.t1	0	1	1	2	2	TIR2	TIR2	TIR1,TIR4	TIR2,TIR4
N0.HOG0000078	OG0000035	n0	SC_2213.t1, SC_5204.t1, SC_5183.t1, SC_2477.t1	SP_2205.t1, SP_2471.t1	SK_2182.t1, SK_2436.t1	SU_5078.t1, SU_2304.t1	0	4	2	2	2	ENO1,ERR1,ERR1,ENO2	ENO1,ENO2	ENO1,ENO2	ENO2,ENO1
N0.HOG0000080	OG0000036	n4	SC_2263.t1, SC_5195.t1	SP_2264.t1, SP_3365.t1	SK_2232.t1	SU_2347.t1	0	2	2	1	1	VMR1,NFT1	VMR1,NFT1	VMR1	VMR1
N0.HOG0000081	OG0000037	n0	SC_3642.t1, SC_5005.t1, SC_4895.t1	SP_3633.t1, SP_4986.t1, SP_4877.t1	SK_3592.t1	SU_3725.t1, SU_3841.t1, SU_3842.t1	0	3	3	1	3	THI7,THI72,NRT1	THI7,THI72,NRT1	THI7	THI7,THI7,THI7
N0.HOG0000082	OG0000038	n0	SC_4778.t1, SC_5581.t1, SC_5226.t1	SP_4764.t1, SP_5540.t1, SP_5189.t1	SK_4720.t1, SK_5136.t1	SU_4854.t1, SU_5151.t1	0	3	3	2	2	THI20,THI22,THI21	THI20,THI22,THI21	THI20,THI21	THI20,THI21
N0.HOG0000083	OG0000039	n0	SC_3056.t1	SP_3049.t1, SP_85.t1, SP_2512.t1	SK_3016.t1, SK_474.t1, SK_2684.t1	SU_3145.t1, SU_241.t1	0	1	3	3	2	YJR154W	YJR154W,YJR154W,YJR154W	YJR154W,YJR154W,YJR154W	YJR154W,YJR154W
N0.HOG0000084	OG0000040	n0	SC_1638.t1, SC_4705.t1	SP_1633.t1, SP_4693.t1	SK_1613.t1, SK_4649.t1	SU_1603.t1, SU_4783.t1, SU_2335.t1	0	2	2	2	3	ALR2,ALR1	ALR2,ALR1	ALR1,ALR1	ALR1,ALR1,ALR1
N0.HOG0000086	OG0000041	n4	SC_1677.t1	SP_1671.t1	SK_1650.t1	SU_1640.t1, SU_2890.t1	0	1	1	1	2	HXT10	HXT10	HXT10	HXT10,HXT10
N0.HOG0000088	OG0000042	n4	SC_5193.t1, SC_4670.t1	SP_4658.t1	SK_4614.t1	SU_3149.t1	0	2	1	1	1	YNR071C,YNR071C	YNR071C	YNR071C	YNR071C
N0.HOG0000089	OG0000043	n0	SC_3059.t1, SC_4298.t1	SP_3052.t1, SP_4288.t1	SK_2687.t1, SK_3019.t1	SU_2724.t1, SU_88.t1, SU_4375.t1	0	2	2	2	3	SNZ3,SNZ3	SNZ3,SNZ3	SNZ3,SNZ3	SNZ3,SNZ3,SNZ3
N0.HOG0000090	OG0000044	n0	SC_5212.t1, SC_4288.t1	SP_5175.t1, SP_4271.t1	SK_5122.t1, SK_4232.t1	SU_5137.t1, SU_2336.t1, SU_4369.t1	0	2	2	2	3	SAM4,SAM4	SAM4,SAM4	SAM4,SAM4	SAM4,SAM4,SAM4
N0.HOG0000091	OG0000045	n0	SC_5208.t1, SC_4292.t1, SC_5180.t1	SP_5171.t1, SP_5161.t1	SK_5116.t1, SK_5119.t1	SU_1338.t1, SU_4382.t1	0	3	2	2	2	YPL277C,YOR389W,YOR389W	YOR389W,YOR389W	YOR389W,YOR389W	YOR389W,YOR389W
N0.HOG0000096	OG0000048	n0	SC_110.t1, SC_1562.t1	SP_1550.t1, SP_114.t1	SK_1539.t1, SK_104.t1	SU_109.t1, SU_1532.t1	0	2	2	2	2	RPL23A,RPL23B	RPL23B,RPL23A	RPL23B,RPL23A	RPL23A,RPL23B
N0.HOG0000107	OG0000054	n1	SC_199.t1, SC_4573.t1	SP_4563.t1	SK_193.t1, SK_4518.t1	SU_200.t1	0	2	1	2	1	HHF1,HHF2	HHF2	HHF1,HHF2	HHF1
N0.HOG0000108	OG0000054	n6		SP_202.t1		SU_4663.t1	0	0	1	0	1		HHF2		HHF1
N0.HOG0000109	OG0000055	n1	SC_200.t1		SK_194.t1	SU_201.t1	0	1	0	1	1	HHT1		HHT1	HHT1
N0.HOG0000110	OG0000055	n3	SC_4572.t1	SP_203.t1, SP_4562.t1	SK_4517.t1	SU_4662.t1	0	1	2	1	1	HHT2	HHT1,HHT2	HHT2	HHT2
N0.HOG0000113	OG0000057	n0	SC_872.t1, SC_219.t1	SP_223.t1, SP_872.t1	SK_212.t1, SK_860.t1	SU_219.t1, SU_1078.t1	0	2	2	2	2	RPL4B,RPL4A	RPL4B,RPL4B	RPL4A,RPL4A	RPL4A,RPL4A
N0.HOG0000114	OG0000058	n1	SC_885.t1, SC_236.t1	SP_884.t1		SU_232.t1	0	2	1	0	1	RPS11A,RPS11B	RPS11A		RPS11B
N0.HOG0000115	OG0000058	n4		SP_240.t1	SK_228.t1, SK_872.t1	SU_1094.t1	0	0	1	2	1		RPS11B	RPS11B,RPS11A	RPS11B
N0.HOG0000116	OG0000059	n0	SC_896.t1	SP_254.t1, SP_895.t1	SK_242.t1, SK_883.t1, SK_241.t1	SU_244.t1, SU_1109.t1	0	1	2	3	2	KRS1	KRS1,KRS1	KRS1,KRS1,KRS1	KRS1,KRS1
N0.HOG0000123	OG0000063	n0	SC_5543.t1, SC_304.t1	SP_308.t1, SP_5504.t1	SK_297.t1, SK_5449.t1	SU_1164.t1, SU_5466.t1	0	2	2	2	2	TEF1,TEF1	TEF2,TEF2	TEF2,TEF2	TEF2,TEF2
N0.HOG0000128	OG0000066	n0	SC_365.t1, SC_5388.t1	SP_5351.t1, SP_371.t1	SK_5296.t1, SK_356.t1	SU_5313.t1, SU_1223.t1	0	2	2	2	2	RPS6B,RPS6B	RPS6B,RPS6B	RPS6B,RPS6B	RPS6B,RPS6B
N0.HOG0000129	OG0000067	n0	SC_5399.t1, SC_374.t1	SP_5361.t1, SP_380.t1	SK_365.t1, SK_5306.t1	SU_5323.t1, SU_1231.t1	0	2	2	2	2	RPL21B,RPL21A	RPL21B,RPL21A	RPL21A,RPL21B	RPL21B,RPL21A
N0.HOG0000140	OG0000073	n0	SC_4410.t1, SC_657.t1	SP_4401.t1, SP_657.t1	SK_4355.t1, SK_647.t1	SU_4498.t1, SU_862.t1	0	2	2	2	2	SSB2,SSB1	SSB2,SSB1	SSB1,SSB1	SSB1,SSB1
N0.HOG0000145	OG0000076	n1			SK_4057.t1	SU_4193.t1	0	0	0	1	1			RPS16A	RPS16A
N0.HOG0000146	OG0000076	n2	SC_792.t1, SC_4113.t1	SP_4096.t1, SP_792.t1	SK_782.t1	SU_996.t1	0	2	2	1	1	RPS16B,RPS16A	RPS16A,RPS16B	RPS16B	RPS16B
N0.HOG0000147	OG0000077	n1	SC_3793.t1		SK_3742.t1	SU_1004.t1	0	1	0	1	1	RPL31B		RPL31B	RPL31A
N0.HOG0000148	OG0000077	n3	SC_800.t1	SP_800.t1, SP_3783.t1	SK_790.t1	SU_3878.t1	0	1	2	1	1	RPL31A	RPL31A,RPL31B	RPL31A	RPL31A
N0.HOG0000157	OG0000082	n0	SC_2369.t1, SC_1151.t1	SP_1144.t1, SP_2364.t1	SK_2330.t1, SK_1130.t1	SU_4969.t1, SU_494.t1	0	2	2	2	2	SSF1,SSF2	SSF1,SSF1	SSF1,SSF2	SSF1,SSF1
N0.HOG0000160	OG0000084	n0	SC_1224.t1, SC_4952.t1	SP_4933.t1, SP_1217.t1	SK_1203.t1, SK_4889.t1	SU_567.t1, SU_2498.t1	0	2	2	2	2	EFT2,EFT2	EFT2,EFT2	EFT2,EFT2	EFT2,EFT2
N0.HOG0000161	OG0000085	n0	SC_1253.t1, SC_1386.t1	SP_1246.t1, SP_1378.t1	SK_1356.t1, SK_1232.t1	SU_596.t1, SU_1357.t1	0	2	2	2	2	RPL12B,RPL12A	RPL12B,RPL12A	RPL12A,RPL12B	RPL12B,RPL12A
N0.HOG0000172	OG0000091	n0	SC_2628.t1, SC_1499.t1	SP_2624.t1, SP_1487.t1	SK_1467.t1, SK_2588.t1	SU_1471.t1, SU_2848.t1	0	2	2	2	2	RPL34B,RPL34A	RPL34B,RPL34A	RPL34B,RPL34B	RPL34A,RPL34B
N0.HOG0000177	OG0000094	n0	SC_2615.t1, SC_1518.t1	SP_2611.t1, SP_1506.t1	SK_2575.t1, SK_1485.t1	SU_1490.t1, SU_2835.t1	0	2	2	2	2	RPS24B,RPS24A	RPS24A,RPS24A	RPS24A,RPS24A	RPS24A,RPS24A
N0.HOG0000182	OG0000097	n0	SC_1718.t1, SC_2659.t1	SP_1712.t1, SP_2654.t1	SK_1690.t1, SK_2620.t1	SU_2879.t1, SU_1680.t1	0	2	2	2	2	RPL2A,RPL2B	RPL2A,RPL2B	RPL2A,RPL2B	RPL2B,RPL2B
N0.HOG0000189	OG0000101	n0	SC_5263.t1, SC_1862.t1	SP_5226.t1, SP_1857.t1	SK_5172.t1, SK_1836.t1	SU_5187.t1, SU_1956.t1	0	2	2	2	2	RPL1A,RPL1B	RPL1B,RPL1B	RPL1B,RPL1B	RPL1B,RPL1B
N0.HOG0000190	OG0000102	n0	SC_1916.t1, SC_5284.t1	SP_1911.t1, SP_5247.t1	SK_1891.t1, SK_5193.t1	SU_2011.t1, SU_5208.t1	0	2	2	2	2	RPL7A,RPL7B	RPL7A,RPL7A	RPL7A,RPL7A	RPL7A,RPL7A
N0.HOG0000195	OG0000105	n0	SC_2056.t1, SC_5561.t1	SP_2048.t1, SP_5521.t1	SK_2030.t1, SK_5466.t1	SU_2150.t1, SU_5484.t1	0	2	2	2	2	RPL11B,RPL11A	RPL11B,RPL11A	RPL11B,RPL11A	RPL11B,RPL11A
N0.HOG0000198	OG0000107	n1		SP_2078.t1		SU_2180.t1	0	0	1	0	1		RPS23B		RPS23B
N0.HOG0000199	OG0000107	n2	SC_2086.t1, SC_5589.t1	SP_5548.t1	SK_2059.t1, SK_5492.t1	SU_5510.t1	0	2	1	2	1	RPS23A,RPS23B	RPS23B	RPS23B,RPS23B	RPS23B
N0.HOG0000212	OG0000114	n0	SC_2265.t1, SC_3392.t1	SP_3383.t1, SP_2266.t1	SK_3344.t1, SK_2234.t1	SU_2349.t1, SU_3471.t1	0	2	2	2	2	RPL8A,RPL8B	RPL8B,RPL8A	RPL8B,RPL8A	RPL8B,RPL8B
N0.HOG0000215	OG0000116	n0	SC_4450.t1, SC_2444.t1	SP_2438.t1, SP_4441.t1	SK_2404.t1, SK_4396.t1	SU_4538.t1, SU_5044.t1	0	2	2	2	2	RPL42A,RPL42B	RPL42B,RPL42A	RPL42B,RPL42A	RPL42A,RPL42B
N0.HOG0000216	OG0000117	n0	SC_2507.t1, SC_3049.t1	SP_2501.t1, SP_3041.t1	SK_3008.t1, SK_2466.t1	SU_3135.t1, SU_5108.t1	0	2	2	2	2	RPS4B,RPS4A	RPS4B,RPS4B	RPS4B,RPS4B	RPS4B,RPS4B
N0.HOG0000223	OG0000121	n1			SK_2710.t1, SK_3707.t1		0	0	0	2	0			RPS22A,RPS22B
N0.HOG0000224	OG0000121	n3	SC_2751.t1	SP_2744.t1		SU_1817.t1	0	1	1	0	1	RPS22A	RPS22A		RPS22A
N0.HOG0000225	OG0000121	n5	SC_3758.t1	SP_3748.t1		SU_3843.t1	0	1	1	0	1	RPS22B	RPS22B		RPS22B
N0.HOG0000226	OG0000122	n0	SC_2762.t1, SC_3104.t1	SP_2755.t1, SP_3098.t1	SK_2721.t1, SK_3059.t1	SU_1806.t1, SU_3191.t1	0	2	2	2	2	RPL17B,RPL17A	RPL17B,RPL17A	RPL17B,RPL17A	RPL17B,RPL17A
N0.HOG0000227	OG0000123	n0	SC_3326.t1, SC_2796.t1	SP_3321.t1, SP_2789.t1	SK_2755.t1, SK_3279.t1	SU_3412.t1, SU_1771.t1	0	2	2	2	2	TIF1,TIF2	TIF2,TIF2	TIF2,TIF2	TIF1,TIF2
N0.HOG0000228	OG0000124	n0	SC_2798.t1, SC_3324.t1	SP_2791.t1, SP_3319.t1	SK_3277.t1, SK_2757.t1	SU_3410.t1, SU_1769.t1	0	2	2	2	2	RPS21B,RPS21A	RPS21B,RPS21A	RPS21A,RPS21B	RPS21A,RPS21B
N0.HOG0000237	OG0000129	n0	SC_4297.t1, SC_3060.t1	SP_3053.t1, SP_4287.t1	SK_2686.t1, SK_3020.t1	SU_4374.t1, SU_2725.t1	0	2	2	2	2	SNO2,SNO2	SNO3,SNO3	SNO3,SNO3	SNO3,SNO3
N0.HOG0000248	OG0000135	n0	SC_4091.t1, SC_3461.t1	SP_3452.t1, SP_4074.t1	SK_3413.t1, SK_4036.t1	SU_4172.t1, SU_3540.t1	0	2	2	2	2	RPL15B,RPL15A	RPL15A,RPL15A	RPL15A,RPL15A	RPL15A,RPL15A
N0.HOG0000265	OG0000144	n0	SC_4154.t1, SC_5244.t1	SP_4138.t1, SP_5207.t1	SK_4099.t1, SK_5153.t1	SU_4235.t1, SU_5168.t1	0	2	2	2	2	HSC82,HSP82	HSC82,HSP82	HSC82,HSP82	HSC82,HSC82
N0.HOG0000266	OG0000145	n1			SK_5143.t1	SU_5158.t1	0	0	0	1	1			RPL36B	RPL36B
N0.HOG0000267	OG0000145	n2	SC_5234.t1, SC_4162.t1	SP_5197.t1, SP_4146.t1	SK_4107.t1	SU_4243.t1	0	2	2	1	1	RPL36B,RPL36A	RPL36B,RPL36A	RPL36A	RPL36A
N0.HOG0000276	OG0000150	n0	SC_4569.t1, SC_4585.t1	SP_4575.t1, SP_4559.t1	SK_4514.t1, SK_4530.t1	SU_4675.t1, SU_4659.t1	0	2	2	2	2	YNL034W,YNL034W	YNL018C,YNL018C	YNL018C,YNL018C	YNL034W,YNL034W
N0.HOG0000277	OG0000151	n0	SC_4584.t1, SC_4570.t1	SP_4560.t1, SP_4574.t1	SK_4529.t1, SK_4515.t1	SU_4660.t1, SU_4674.t1	0	2	2	2	2	YNL019C,YNL019C	YNL019C,YNL019C	YNL019C,YNL019C	YNL019C,YNL019C
N0.HOG0000282	OG0000154	n0	SC_4290.t1, SC_5210.t1, SC_5179.t1	SP_5160.t1, SP_5172.t1	SK_5115.t1, SK_5120.t1	SU_4381.t1	0	3	2	2	1	FDH2,FDH1,FDH1	FDH1,FDH1	FDH1,FDH1	FDH1
N0.HOG0000283	OG0000155	n0				SU_85.t1, SU_2338.t1, SU_4384.t1, SU_1841.t1, SU_1335.t1, SU_1842.t1, SU_704.t1, SU_2736.t1	0	0	0	0	8				SU_85,YRF1-3,SU_4384,YEL077C,SU_1335,SU_1842,SU_704,SU_2736
N0.HOG0000284	OG0000156	n0	SC_122.t1, SC_1548.t1	SP_1536.t1, SP_126.t1	SK_116.t1, SK_1514.t1	SU_121.t1	0	2	2	2	1	RPS8A,RPS8B	RPS8B,RPS8A	RPS8A,RPS8B	RPS8A
N0.HOG0000285	OG0000157	n0	SC_164.t1, SC_272.t1	SP_168.t1, SP_277.t1	SK_265.t1, SK_158.t1	SU_164.t1	0	2	2	2	1	RPL19B,RPL19A	RPL19B,RPL19A	RPL19A,RPL19B	RPL19B
N0.HOG0000286	OG0000158	n1	SC_870.t1	SP_870.t1		SU_1075.t1	0	1	1	0	1	GAL3	GAL3		GAL3
N0.HOG0000288	OG0000159	n0	SC_373.t1, SC_5397.t1	SP_379.t1	SK_364.t1, SK_5305.t1	SU_5322.t1, SU_1230.t1	0	2	1	2	2	RPS9B,RPS9A	RPS9B	RPS9B,RPS9B	RPS9B,RPS9B
N0.HOG0000289	OG0000160	n0	SC_485.t1, SC_580.t1	SP_583.t1, SP_491.t1	SK_483.t1, SK_578.t1	SU_707.t1	0	2	2	2	1	HMLALPHA2,HMLALPHA2	HMLALPHA2,HMLALPHA2	HMLALPHA2,HMLALPHA2	HMLALPHA2
N0.HOG0000290	OG0000161	n0	SC_1422.t1, SC_565.t1	SP_1411.t1, SP_569.t1	SK_1390.t1, SK_563.t1	SU_785.t1	0	2	2	2	1	PMP2,PMP1	PMP2,PMP1	PMP2,PMP1	PMP1
N0.HOG0000291	OG0000162	n1	SC_484.t1		SK_482.t1	SU_706.t1	0	1	0	1	1	YCL068C		BUD5	BUD5
N0.HOG0000293	OG0000163	n0	SC_740.t1, SC_692.t1	SP_692.t1, SP_740.t1	SK_730.t1	SU_945.t1, SU_897.t1	0	2	2	1	2	RPL35B,RPL35A	RPL35A,RPL35B	RPL35B	RPL35A,RPL35A
N0.HOG0000294	OG0000164	n0	SC_793.t1, SC_4112.t1	SP_793.t1, SP_4095.t1	SK_783.t1, SK_4056.t1	SU_997.t1	0	2	2	2	1	RPL13A,RPL13B	RPL13A,RPL13B	RPL13B,RPL13B	RPL13A
N0.HOG0000295	OG0000165	n0	SC_2308.t1	SP_1294.t1, SP_2309.t1	SK_2277.t1, SK_1278.t1	SU_2392.t1, SU_642.t1	0	1	2	2	2	RPL27A	RPL27B,RPL27A	RPL27A,RPL27B	RPL27A,RPL27B
N0.HOG0000296	OG0000166	n0	SC_1327.t1, SC_3597.t1	SP_1321.t1, SP_3588.t1	SK_3547.t1	SU_669.t1, SU_3679.t1	0	2	2	1	2	RPL37B,RPL37A	RPL37B,RPL37A	RPL37A	RPL37A,RPL37A
N0.HOG0000297	OG0000167	n0	SC_5178.t1, SC_1751.t1	SP_1746.t1, SP_5159.t1	SK_5114.t1, SK_1725.t1	SU_3931.t1	0	2	2	2	1	YOR387C,VEL1	VEL1,VEL1	VEL1,VEL1	VEL1
N0.HOG0000298	OG0000168	n0	SC_4538.t1, SC_1850.t1	SP_4529.t1, SP_1845.t1	SK_4484.t1, SK_1824.t1	SU_4626.t1	0	2	2	2	1	RPL9B,RPL9A	RPL9B,RPL9A	RPL9B,RPL9A	RPL9B
N0.HOG0000299	OG0000169	n0	SC_3736.t1, SC_2011.t1	SP_3727.t1, SP_2005.t1	SK_3686.t1, SK_1986.t1	SU_3820.t1	0	2	2	2	1	RPL26A,RPL26B	RPL26A,RPL26B	RPL26A,RPL26B	RPL26B
N0.HOG0000301	OG0000170	n4	SC_2346.t1	SP_2347.t1		SU_4952.t1	0	1	1	0	1	AAP1	AAP1		AAP1
N0.HOG0000302	OG0000171	n0	SC_2356.t1, SC_2354.t1, SC_2352.t1, SC_2358.t1	SP_2353.t1	SK_2319.t1	SU_4958.t1	0	4	1	1	1	CUP1-1,CUP1-1,CUP1-1,CUP1-1	CUP1-1	CUP1-1	CUP1-1
N0.HOG0000304	OG0000172	n4	SC_2438.t1	SP_2432.t1		SU_5038.t1	0	1	1	0	1	YCK1	YCK1		YCK1
N0.HOG0000306	OG0000173	n4	SC_5310.t1	SP_5273.t1		SU_5234.t1	0	1	1	0	1	OYE3	OYE3		OYE3
N0.HOG0000307	OG0000174	n0	SC_4678.t1	SP_4666.t1, SP_2516.t1, SP_4665.t1, SP_2515.t1, SP_2715.t1		SU_3616.t1	0	1	5	0	1	CSS3	CSS3,CSS3,CSS3,CSS3,CSS3		CSS3
N0.HOG0000308	OG0000175	n0	SC_4679.t1, SC_2518.t1	SP_4667.t1, SP_2517.t1, SP_2716.t1		SU_2730.t1, SU_5128.t1	0	2	3	0	2	ENB1,ENB1	ENB1,ENB1,ENB1		ENB1,ENB1
N0.HOG0000309	OG0000176	n0	SC_5513.t1, SC_2998.t1	SP_2992.t1, SP_5475.t1	SK_2958.t1, SK_5419.t1	SU_5436.t1	0	2	2	2	1	RPL43A,RPL43B	RPL43B,RPL43A	RPL43B,RPL43A	RPL43A
N0.HOG0000310	OG0000177	n2	SC_3171.t1	SP_3165.t1		SU_3259.t1	0	1	1	0	1	GFA1	GFA1		GFA1
N0.HOG0000311	OG0000177	n4	SC_4055.t1	SP_4039.t1		SU_4137.t1	0	1	1	0	1	YMR085W	YMR085W		YMR085W
N0.HOG0000312	OG0000178	n0	SC_4199.t1, SC_5094.t1	SP_4183.t1, SP_5075.t1	SK_5030.t1	SU_2640.t1, SU_4280.t1	0	2	2	1	2	RPS10B,RPS10A	RPS10B,RPS10A	RPS10A	RPS10A,RPS10B
N0.HOG0000313	OG0000179	n0	SC_4715.t1, SC_4327.t1	SP_4703.t1	SK_4659.t1, SK_4271.t1	SU_4793.t1, SU_4414.t1	0	2	1	2	2	RPL18A,RPL18B	RPL18A	RPL18A,RPL18B	RPL18A,RPL18B
N0.HOG0000314	OG0000180	n2	SC_3687.t1		SK_3637.t1, SK_4933.t1	SU_3770.t1	0	1	0	2	1	RPS30A		RPS30B,RPS30B	RPS30B
N0.HOG0000315	OG0000180	n5	SC_4996.t1			SU_2543.t1	0	1	0	0	1	RPS30B			RPS30B
N0.HOG0000316	OG0000181	n0	SC_4211.t1, SC_5112.t1	SP_5094.t1	SK_4156.t1, SK_5049.t1	SU_2660.t1, SU_4292.t1	0	2	1	2	2	RPL20A,RPL20B	RPL20B	RPL20A,RPL20B	RPL20B,RPL20A
N0.HOG0000317	OG0000182	n0	SC_2256.t1	SP_2258.t1, SP_5166.t1, SP_2.t1	SK_3799.t1, SK_1717.t1		0	1	3	2	0	YHL044W	YHL044W,YHL044W,YHL044W	YHL044W,YHL044W
N0.HOG0000318	OG0000183	n0		SP_2511.t1, SP_84.t1	SK_2683.t1, SK_473.t1, SK_1339.t1	SU_2738.t1	0	0	2	3	1		BIO3,BIO3	BIO3,BIO3,BIO3	BIO3
N0.HOG0000319	OG0000184	n0	SC_198.t1	SP_201.t1	SK_478.t1, SK_5093.t1, SK_192.t1	SU_2704.t1	0	1	1	3	1	FLR1	FLR1	FLR1,FLR1,FLR1	FLR1
N0.HOG0000320	OG0000185	n0	SC_202.t1	SP_206.t1, SP_205.t1	SK_2476.t1, SK_81.t1	SU_2734.t1	0	1	2	2	1	YBR012C	YBR013C,YBR012C	YBR012C,YBR013C	YBR013C
N0.HOG0000321	OG0000186	n0	SC_5387.t1	SP_369.t1, SP_5350.t1, SP_370.t1	SK_5295.t1	SU_5312.t1	0	1	3	1	1	GLR1	GLR1,GLR1,GLR1	GLR1	GLR1
N0.HOG0000322	OG0000187	n0	SC_482.t1	SP_488.t1, SP_487.t1, SP_489.t1, SP_3367.t1	SK_3325.t1		0	1	4	1	0	GEX1	GEX1,GEX1,GEX1,GEX1	GEX1
N0.HOG0000323	OG0000188	n0	SC_899.t1, SC_897.t1, SC_898.t1	SP_896.t1	SK_884.t1	SU_245.t1	0	3	1	1	1	ENA2,ENA5,ENA2	ENA2	ENA1	ENA5
N0.HOG0000324	OG0000189	n0	SC_3952.t1	SP_3940.t1, SP_1271.t1	SK_3900.t1, SK_1255.t1	SU_4037.t1	0	1	2	2	1	RPS17A	RPS17A,RPS17B	RPS17A,RPS17B	RPS17A
N0.HOG0000325	OG0000190	n0	SC_3950.t1, SC_1280.t1	SP_3938.t1, SP_1274.t1	SK_3898.t1	SU_4035.t1	0	2	2	1	1	RPS18B,RPS18A	RPS18B,RPS18A	RPS18A	RPS18B
N0.HOG0000327	OG0000191	n4		SP_1498.t1		SU_1482.t1	0	0	1	0	1		CDC4		CDC4
N0.HOG0000328	OG0000192	n0	SC_2721.t1	SP_1620.t1	SK_1600.t1, SK_2224.t1, SK_85.t1	SU_83.t1	0	1	1	3	1	SPT10	SPT10	SPT10,SPT10,SPT10	SPT10
N0.HOG0000329	OG0000193	n0	SC_2296.t1, SC_3267.t1	SP_2297.t1	SK_3220.t1, SK_2265.t1	SU_3353.t1	0	2	1	2	1	RPL14B,RPL14A	RPL14B	RPL14A,RPL14B	RPL14A
N0.HOG0000330	OG0000194	n0	SC_2343.t1, SC_2342.t1	SP_2344.t1, SP_2343.t1	SK_2311.t1	SU_4949.t1	0	2	2	1	1	DOG1,DOG2	DOG1,DOG2	DOG2	DOG2
N0.HOG0000331	OG0000195	n0		SP_3048.t1	SK_3015.t1	SU_3144.t1, SU_2939.t1, SU_2.t1, SU_4758.t1	0	0	1	1	4		PGU1	PGU1	PGU1,PGU1,PGU1,PGU1
N0.HOG0000332	OG0000196	n1			SK_1724.t1	SU_700.t1	0	0	0	1	1			GAP1	GAP1
N0.HOG0000334	OG0000197	n1	SC_3467.t1	SP_3458.t1		SU_3546.t1	0	1	1	0	1	YLR036C	YLR036C		YIL089W
N0.HOG0000335	OG0000197	n3	SC_2599.t1		SK_2559.t1	SU_2818.t1	0	1	0	1	1	YIL089W		YIL089W	YIL089W
N0.HOG0000336	OG0000198	n0	SC_3907.t1	SP_3893.t1	SK_3855.t1, SK_3780.t1	SU_3991.t1, SU_3916.t1	0	1	1	2	2	RPL6A	RPL6A	RPL6A,RPL6B	RPL6A,RPL6B
N0.HOG0000337	OG0000199	n0	SC_5192.t1	SP_4276.t1	SK_472.t1, SK_1340.t1, SK_2682.t1	SU_5120.t1	0	1	1	3	1	ATO3	ATO3	ATO3,ATO3,ATO3	ATO3
N0.HOG0000338	OG0000200	n0				SU_1877.t1, SU_3138.t1, SU_3142.t1, SU_1632.t1, SU_4745.t1, SU_1362.t1	0	0	0	0	6				PAU16,PAU5,DAN4,PAU10,PAU16,PAU17
N0.HOG0000339	OG0000201	n0	SC_5185.t1, SC_2516.t1, SC_2.t1	SP_4.t1		SU_3140.t1	0	3	1	0	1	SEO1,SEO1,SEO1	SEO1		SEO1
N0.HOG0000340	OG0000202	n0	SC_79.t1	SP_80.t1	SK_77.t1	SU_77.t1, SU_1051.t1	0	1	1	1	2	YAT1	YAT1	YAT1	YAT1,YAT1
N0.HOG0000341	OG0000203	n0	SC_635.t1, SC_3846.t1	SP_93.t1	SK_476.t1	SU_5114.t1	0	2	1	1	1	RDS1,RDS1	RDS1	RDS1	RDS1
N0.HOG0000342	OG0000204	n0	SC_147.t1	SP_151.t1	SK_141.t1	SU_147.t1, SU_146.t1	0	1	1	1	2	FUI1	FUI1	FUI1	FUI1,FUI1
N0.HOG0000343	OG0000205	n0	SC_173.t1	SP_176.t1	SK_167.t1	SU_175.t1, SU_4657.t1	0	1	1	1	2	APN2	APN2	APN2	APN2,APN2
N0.HOG0000344	OG0000206	n0	SC_328.t1	SP_332.t1	SK_320.t1	SU_2971.t1, SU_1187.t1	0	1	1	1	2	SUP45	SUP45	SUP45	SUP45,SUP45
N0.HOG0000345	OG0000207	n0	SC_5386.t1	SP_368.t1, SP_5349.t1	SK_5294.t1	SU_5311.t1	0	1	2	1	1	SSU1	SSU1,SSU1	SSU1	SSU1
N0.HOG0000346	OG0000208	n0	SC_5654.t1	SP_2257.t1, SP_485.t1	SK_3796.t1	SU_2733.t1	0	1	2	1	1	ARR3	ARR3,ARR3	ARR3	SU_2733
N0.HOG0000347	OG0000209	n0	SC_581.t1, SC_486.t1	SP_492.t1	SK_484.t1	SU_708.t1	0	2	1	1	1	HMLALPHA1,HMLALPHA1	HMLALPHA1	HMLALPHA1	HMLALPHA1
N0.HOG0000348	OG0000210	n0	SC_627.t1	SP_630.t1	SK_624.t1	SU_800.t1, SU_801.t1	0	1	1	1	2	HMRA1	HMRA1	HMRA1	HMRA1,HMLALPHA1
N0.HOG0000349	OG0000211	n0	SC_3956.t1	SP_1265.t1, SP_3944.t1	SK_3904.t1	SU_4041.t1	0	1	2	1	1	YML020W	YML020W,YML020W	YML020W	YML020W
N0.HOG0000350	OG0000212	n0	SC_1406.t1	SP_1396.t1	SK_1375.t1	SU_1376.t1, SU_705.t1	0	1	1	1	2	MCM3	MCM3	MCM3	MCM3,MCM3
N0.HOG0000351	OG0000213	n0	SC_1521.t1	SP_1509.t1	SK_2610.t1, SK_1488.t1	SU_748.t1	0	1	1	2	1	YER076C	YER076C	SK_2610,YER076C	YER076C
N0.HOG0000352	OG0000214	n0		SP_2712.t1, SP_4280.t1, SP_1743.t1		SU_2732.t1, SU_5126.t1	0	0	3	0	2		YIR042C,YIR042C,YIR042C		YIR042C,YIR042C
N0.HOG0000353	OG0000215	n0	SC_1760.t1	SP_1755.t1, SP_1756.t1	SK_1734.t1	SU_1854.t1	0	1	2	1	1	ZIP2	ZIP2,ZIP2	ZIP2	ZIP2
N0.HOG0000354	OG0000216	n0	SC_2115.t1	SP_2106.t1	SK_1928.t1, SK_2088.t1	SU_2047.t1	0	1	1	2	1	RPL24B	RPL24B	RPL24A,RPL24A	RPL24A
N0.HOG0000355	OG0000217	n0	SC_2254.t1, SC_2259.t1	SP_2260.t1	SK_2228.t1	SU_2343.t1	0	2	1	1	1	ARN2,ARN1	ARN1	ARN1	ARN1
N0.HOG0000356	OG0000218	n0	SC_5188.t1, SC_2306.t1	SP_2307.t1	SK_2275.t1	SU_2390.t1	0	2	1	1	1	SOD2,SOD2	SOD2	SOD2	SOD2
N0.HOG0000357	OG0000219	n0	SC_3125.t1	SP_2320.t1, SP_3120.t1	SK_3081.t1	SU_4927.t1	0	1	2	1	1	RPS27A	RPS27B,RPS27A	RPS27A	RPS27B
N0.HOG0000358	OG0000220	n0	SC_2327.t1	SP_2328.t1	SK_2296.t1	SU_3990.t1, SU_4934.t1	0	1	1	1	2	YHI9	YHI9	YHI9	YHI9,YHI9
N0.HOG0000359	OG0000221	n0	SC_2523.t1	SP_2522.t1	SK_2485.t1	SU_5117.t1, SU_2743.t1	0	1	1	1	2	SOA1	SOA1	SOA1	YOL163W,SOA1
N0.HOG0000360	OG0000222	n0	SC_2524.t1	SP_2523.t1	SK_2486.t1	SU_5123.t1, SU_2744.t1	0	1	1	1	2	NIT1	NIT1	NIT1	NIT1,NIT1
N0.HOG0000361	OG0000223	n0	SC_3360.t1	SP_2539.t1	SK_2502.t1, SK_3313.t1	SU_3446.t1	0	1	1	2	1	RPL40B	RPL40A	RPL40A,RPL40A	RPL40B
N0.HOG0000362	OG0000224	n0	SC_5184.t1, SC_2558.t1	SP_2556.t1	SK_2519.t1	SU_2778.t1	0	2	1	1	1	PUT3,ASG1	ASG1	ASG1	ASG1
N0.HOG0000363	OG0000225	n0	SC_2607.t1	SP_2603.t1	SK_2567.t1	SU_1460.t1, SU_2826.t1	0	1	1	1	2	RCI37	RCI37	RCI37	RCI37,RCI37
N0.HOG0000364	OG0000226	n0	SC_2731.t1	SP_2724.t1	SK_2690.t1	SU_80.t1, SU_1836.t1	0	1	1	1	2	YJL213W	YJL213W	YJL213W	YJL213W,YJL213W
N0.HOG0000365	OG0000227	n0	SC_2846.t1	SP_2839.t1	SK_2805.t1	SU_703.t1, SU_1721.t1	0	1	1	1	2	TAX4	TAX4	TAX4	TAX4,TAX4
N0.HOG0000366	OG0000228	n0	SC_2888.t1	SP_2881.t1	SK_2841.t1	SU_2962.t1, SU_2970.t1	0	1	1	1	2	IRC18	IRC18	IRC18	IRC18,IRC18
N0.HOG0000367	OG0000229	n0	SC_2917.t1	SP_2910.t1, SP_2911.t1	SK_2877.t1	SU_3001.t1	0	1	2	1	1	MRX12	MRX12,MRX12	MRX12	MRX12
N0.HOG0000368	OG0000230	n0	SC_2931.t1	SP_2925.t1	SK_2891.t1	SU_3015.t1, SU_3016.t1	0	1	1	1	2	YJR015W	YJR015W	YJR015W	YJR015W,YJR015W
N0.HOG0000369	OG0000231	n0	SC_3047.t1	SP_3039.t1	SK_3006.t1	SU_3133.t1, SU_5106.t1	0	1	1	1	2	PMT4	PMT4	PMT4	PMT4,PMT4
N0.HOG0000370	OG0000232	n0	SC_5172.t1	SP_3062.t1, SP_5153.t1	SK_5108.t1	SU_2719.t1	0	1	2	1	1	FRE3	FRE2,FRE3	FRE3	FRE3
N0.HOG0000371	OG0000233	n0	SC_3202.t1	SP_3196.t1	SK_2689.t1	SU_1837.t1, SU_81.t1	0	1	1	1	2	YKL071W	YKL071W	YKL071W	YKL071W,YKL071W
N0.HOG0000372	OG0000234	n0	SC_3264.t1	SP_3259.t1	SK_566.t1, SK_3217.t1	SU_3350.t1	0	1	1	2	1	LAC1	LAC1	LAC1,LAC1	LAC1
N0.HOG0000373	OG0000235	n0	SC_3383.t1	SP_3374.t1	SK_3335.t1	SU_3461.t1, SU_4106.t1	0	1	1	1	2	YLL056C	YLL056C	YLL056C	YLL056C,YLL056C
N0.HOG0000374	OG0000236	n0	SC_3526.t1	SP_3517.t1	SK_3476.t1	SU_5121.t1, SU_3606.t1	0	1	1	1	2	CHA4	CHA4	CHA4	SU_5121,CHA4
N0.HOG0000375	OG0000237	n0	SC_3624.t1	SP_3615.t1	SK_3574.t1	SU_3707.t1, SU_3706.t1	0	1	1	1	2	FRE1	FRE1	FRE1	FRE1,FRE1
N0.HOG0000376	OG0000238	n0	SC_4663.t1	SP_3836.t1, SP_4653.t1	SK_4609.t1	SU_4755.t1	0	1	2	1	1	YNR064C	SP_3836,YNR064C	YNR064C	YNR064C
N0.HOG0000377	OG0000239	n0	SC_3927.t1	SP_3914.t1	SK_3875.t1	SU_3139.t1, SU_4012.t1	0	1	1	1	2	CYB2	CYB2	CYB2	CYB2,CYB2
N0.HOG0000378	OG0000240	n0	SC_3930.t1	SP_3918.t1	SK_3878.t1	SU_3048.t1, SU_4015.t1	0	1	1	1	2	GAL80	GAL80	GAL80	GAL80,GAL80
N0.HOG0000379	OG0000241	n0	SC_4096.t1	SP_4078.t1	SK_4040.t1	SU_4378.t1, SU_4176.t1	0	1	1	1	2	STO1	STO1	STO1	STO1,STO1
N0.HOG0000380	OG0000242	n0	SC_4208.t1	SP_4192.t1	SK_4153.t1	SU_3965.t1, SU_4289.t1	0	1	1	1	2	RNT1	RNT1	RNT1	RNT1,RNT1
N0.HOG0000381	OG0000243	n0	SC_4415.t1, SC_5196.t1	SP_4406.t1	SK_4360.t1	SU_4503.t1	0	2	1	1	1	SPS19,SPS19	SPS19	SPS19	SPS19
N0.HOG0000382	OG0000244	n0	SC_4654.t1	SP_4644.t1	SK_4600.t1	SU_5122.t1, SU_4746.t1	0	1	1	1	2	HOL1	HOL1	HOL1	HOL1,HOL1
N0.HOG0000383	OG0000245	n0	SC_4659.t1	SP_4649.t1	SK_4605.t1	SU_3147.t1, SU_4751.t1	0	1	1	1	2	FRE4	FRE4	FRE4	FRE4,FRE4
N0.HOG0000384	OG0000246	n0	SC_5000.t1	SP_4981.t1	SK_4937.t1	SU_3148.t1, SU_2547.t1	0	1	1	1	2	TUF1	TUF1	TUF1	TUF1,TUF1
N0.HOG0000385	OG0000247	n0	SC_5052.t1	SP_5033.t1	SK_4988.t1	SU_2598.t1, SU_1990.t1	0	1	1	1	2	ENV9	ENV9	ENV9	ENV9,ENV9
N0.HOG0000386	OG0000248	n0	SC_5206.t1, SC_5181.t1	SP_5162.t1	SK_4242.t1	SU_222.t1	0	2	1	1	1	FEX1,FEX1	FEX1	FEX1	FEX2
N0.HOG0000387	OG0000249	n0	SC_5367.t1	SP_5330.t1	SK_5275.t1	SU_5124.t1, SU_5291.t1	0	1	1	1	2	CAR1	CAR1	CAR1	SU_5124,CAR1
N0.HOG0000388	OG0000250	n0	SC_5390.t1	SP_5353.t1	SK_477.t1, SK_5298.t1	SU_5315.t1	0	1	1	2	1	YPL088W	YPL088W	YPL088W,YPL088W	YPL088W
N0.HOG0000389	OG0000251	n0	SC_644.t1, SC_5542.t1	SP_5503.t1	SK_5448.t1	SU_5465.t1	0	2	1	1	1	YDL242W,MRL1	MRL1	MRL1	MRL1
N0.HOG0000455	OG0000317	n0	SC_634.t1, SC_3845.t1	SP_94.t1	SK_479.t1		0	2	1	1	0	ADH7,ADH7	ADH7	ADH7
N0.HOG0000794	OG0000656	n0	SC_5652.t1	SP_2255.t1, SP_483.t1	SK_3798.t1		0	1	2	1	0	ARR1	ARR1,ARR1	ARR1
N0.HOG0000795	OG0000657	n0	SC_5653.t1	SP_2256.t1, SP_484.t1	SK_3797.t1		0	1	2	1	0	ARR2	ARR2,ARR2	ARR2
N0.HOG0000796	OG0000658	n0	SC_483.t1	SP_490.t1, SP_3366.t1	SK_3324.t1		0	1	2	1	0	VBA5	VBA5,VBA5	VBA5
N0.HOG0000923	OG0000785	n0	SC_626.t1	SP_629.t1		SU_847.t1, SU_799.t1	0	1	1	0	2	HMLALPHA2	HMLALPHA2		HMLALPHA2,HMLALPHA2
N0.HOG0001589	OG0001451	n0	SC_4673.t1	SP_1362.t1, SP_4661.t1		SU_1845.t1	0	1	2	0	1	AIF1	AIF1,AIF1		AIF1
N0.HOG0001811	OG0001673	n0	SC_1627.t1	SP_1614.t1	SK_1592.t1, SK_2677.t1		0	1	1	2	0	TOG1	TOG1	TOG1,TOG1
N0.HOG0001812	OG0001674	n0	SC_1628.t1	SP_1615.t1	SK_1593.t1, SK_2678.t1		0	1	1	2	0	PUG1	PUG1	PUG1,PUG1
N0.HOG0001822	OG0001684	n0	SC_3499.t1	SP_1641.t1, SP_3490.t1		SU_3578.t1	0	1	2	0	1	XYL2	YFL041W-A,XYL2		XYL2
N0.HOG0002362	OG0002224	n0	SC_2245.t1	SP_2721.t1, SP_2237.t1	SK_2215.t1		0	1	2	1	0	MAL11	MAL11,MAL11	MAL11
N0.HOG0003051	OG0002913	n0	SC_3061.t1, SC_4296.t1	SP_3054.t1, SP_4286.t1			0	2	2	0	0	DDI2,DDI2	DDI3,DDI3
N0.HOG0003331	OG0003193	n0	SC_3380.t1	SP_3371.t1		SU_3927.t1, SU_3456.t1	0	1	1	0	2	GTT2	GTT2		GTT2,GTT2
N0.HOG0003481	OG0003343	n0		SP_3539.t1	SK_3498.t1	SU_90.t1, SU_3629.t1	0	0	1	1	2		YLR125W	YLR125W	YLR125W,YLR125W
N0.HOG0004149	OG0004011	n0		SP_4277.t1	SK_1596.t1, SK_4237.t1	SU_3153.t1	0	0	1	2	1		HER2	HER2,HER2	HER2
N0.HOG0004489	OG0004351	n0	SC_5189.t1, SC_4685.t1	SP_4673.t1		SU_4763.t1	0	2	1	0	1	FRE7,FRE7	FRE7		FRE7
N0.HOG0005338	OG0005200	n0	SC_3538.t1		SK_1714.t1, SK_3488.t1	SU_3619.t1	0	1	0	2	1	CCW12		FLO9,CCW12	CCW12
N0.HOG0005339	OG0005201	n0				SU_1344.t1, SU_4372.t1, SU_5118.t1, SU_3151.t1	0	0	0	0	4				HXT13,HXT13,HXT13,HXT13
N0.HOG0005340	OG0005202	-		SP_73.t1	SK_1642.t1, SK_68.t1		0	0	1	2	0		PAU24	PAU24,PAU24
N0.HOG0005341	OG0005203	-	SC_244.t1	SP_248.t1		SU_1103.t1	0	1	1	0	1	MNC1	MNC1		MNC1
N0.HOG0005342	OG0005204	-	SC_370.t1	SP_376.t1	SK_361.t1		0	1	1	1	0	PCH2	PCH2	PCH2
N0.HOG0005343	OG0005205	-	SC_474.t1	SP_479.t1	SK_464.t1		0	1	1	1	0	PCA1	PCA1	PCA1
N0.HOG0005344	OG0005206	-	SC_658.t1	SP_658.t1	SK_648.t1		0	1	1	1	0	HO	HO	HO
N0.HOG0005345	OG0005207	-	SC_753.t1	SP_753.t1	SK_743.t1		0	1	1	1	0	YDL124W	YDL124W	YDL124W
N0.HOG0005346	OG0005208	-	SC_923.t1	SP_920.t1		SU_269.t1	0	1	1	0	1	RTR2	RTR2		RTR2
N0.HOG0005347	OG0005209	-	SC_1069.t1	SP_1062.t1		SU_412.t1	0	1	1	0	1	YDR222W	YDR222W		YDR222W
N0.HOG0005348	OG0005210	-	SC_1354.t1	SP_1348.t1		SU_696.t1	0	1	1	0	1	APA2	APA2		APA2
N0.HOG0005349	OG0005211	-	SC_1360.t1	SP_1354.t1		SU_4379.t1	0	1	1	0	1	PAD1	PAD1		PAD1
N0.HOG0005350	OG0005212	-	SC_1361.t1	SP_1355.t1		SU_4380.t1	0	1	1	0	1	FDC1	FDC1		FDC1
N0.HOG0005351	OG0005213	-	SC_1363.t1	SP_1356.t1	SK_626.t1		0	1	1	1	0	YDR541C	YDR541C	YDR541C
N0.HOG0005352	OG0005214	-	SC_4674.t1	SP_4662.t1, SP_1361.t1			0	1	2	0	0	COS10	COS10,COS10
N0.HOG0005353	OG0005215	-		SP_1406.t1	SK_1385.t1	SU_1397.t1	0	0	1	1	1		URA3	URA3	URA3
N0.HOG0005354	OG0005216	-		SP_1505.t1	SK_1484.t1	SU_1489.t1	0	0	1	1	1		ALD5	ALD5	ALD5
N0.HOG0005355	OG0005217	-	SC_2724.t1	SP_1623.t1	SK_1602.t1		0	1	1	1	0	AGP3	AGP3	AGP3
N0.HOG0005356	OG0005218	-		SP_1629.t1	SK_1609.t1	SU_3458.t1	0	0	1	1	1		SIT1	SIT1	SIT1
N0.HOG0005357	OG0005219	-		SP_1631.t1	SK_1611.t1	SU_3459.t1	0	0	1	1	1		AMF1	AMF1	AMF1
N0.HOG0005358	OG0005220	-	SC_2120.t1	SP_2111.t1	SK_2093.t1		0	1	1	1	0	GTO1	GTO1	GTO1
N0.HOG0005359	OG0005221	-	SC_2163.t1	SP_2155.t1		SU_2255.t1	0	1	1	0	1	ELP2	ELP2		ELP2
N0.HOG0005360	OG0005222	-	SC_2164.t1	SP_2156.t1		SU_2256.t1	0	1	1	0	1	YGR201C	YGR201C		YGR201C
N0.HOG0005361	OG0005223	-	SC_2165.t1	SP_2157.t1		SU_2257.t1	0	1	1	0	1	PCT1	PCT1		PCT1
N0.HOG0005362	OG0005224	-	SC_2166.t1	SP_2158.t1		SU_2258.t1	0	1	1	0	1	YCH1	YCH1		YCH1
N0.HOG0005363	OG0005225	-	SC_2186.t1	SP_2178.t1	SK_2156.t1		0	1	1	1	0	AZR1	AZR1	AZR1
N0.HOG0005364	OG0005226	-	SC_2194.t1	SP_2186.t1		SU_2285.t1	0	1	1	0	1	YHB1	YHB1		YHB1
N0.HOG0005365	OG0005227	-	SC_2320.t1	SP_2321.t1	SK_2289.t1		0	1	1	1	0	YHR022C	YHR022C	YHR022C
N0.HOG0005366	OG0005228	-	SC_2476.t1	SP_2470.t1		SU_5077.t1	0	1	1	0	1	YHR173C	YHR173C		YHR173C
N0.HOG0005367	OG0005229	-	SC_2503.t1	SP_2497.t1		SU_5103.t1	0	1	1	0	1	NBL1	NBL1		NBL1
N0.HOG0005368	OG0005230	-	SC_2522.t1	SP_2521.t1	SK_2484.t1		0	1	1	1	0	SDL1	SDL1	SDL1
N0.HOG0005369	OG0005231	-	SC_2568.t1	SP_2566.t1		SU_2788.t1	0	1	1	0	1	QDR1	QDR1		QDR1
N0.HOG0005370	OG0005232	-		SP_2719.t1	SK_2223.t1	SU_5135.t1	0	0	1	1	1		YJL218W	YJL218W	YJL218W
N0.HOG0005371	OG0005233	-		SP_2720.t1	SK_2222.t1	SU_1333.t1	0	0	1	1	1		REE1	REE1	REE1
N0.HOG0005372	OG0005234	-	SC_2743.t1	SP_2736.t1	SK_2702.t1		0	1	1	1	0	MBB1	MBB1	MBB1
N0.HOG0005373	OG0005235	-	SC_3069.t1	SP_3063.t1	SK_3024.t1		0	1	1	1	0	SRY1	SRY1	SRY1
N0.HOG0005374	OG0005236	-		SP_3114.t1	SK_3075.t1	SU_3207.t1	0	0	1	1	1		PIR1	CIS3	HSP150
N0.HOG0005375	OG0005237	-	SC_3203.t1	SP_3197.t1		SU_2941.t1	0	1	1	0	1	YKL070W	YKL070W		YKL070W
N0.HOG0005376	OG0005238	-	SC_3409.t1	SP_3400.t1	SK_3361.t1		0	1	1	1	0	PAU17	PAU17	PAU17
N0.HOG0005377	OG0005239	-		SP_3873.t1	SK_3835.t1	SU_3970.t1	0	0	1	1	1		RAD10	RAD10	RAD10
N0.HOG0005378	OG0005240	-		SP_4100.t1	SK_4061.t1	SU_4197.t1	0	0	1	1	1		LDO45	LDO45	LDO45
N0.HOG0005379	OG0005241	-		SP_4273.t1	SK_4234.t1	SU_4371.t1	0	0	1	1	1		DIP5	DIP5	DIP5
N0.HOG0005380	OG0005242	-	SC_4677.t1	SP_4285.t1		SU_2735.t1	0	1	1	0	1	YOL159C-A	YOL159C-A		YOL159C-A
N0.HOG0005381	OG0005243	-		SP_4368.t1	SK_4322.t1	SU_4465.t1	0	0	1	1	1		CWC25	CWC25	CWC25
N0.HOG0005382	OG0005244	-	SC_4471.t1	SP_4462.t1	SK_4417.t1		0	1	1	1	0	YSF3	YSF3	YSF3
N0.HOG0005383	OG0005245	-	SC_4725.t1	SP_4713.t1	SK_4669.t1		0	1	1	1	0	ZEO1	ZEO1	ZEO1
N0.HOG0005384	OG0005246	-	SC_5091.t1	SP_5072.t1	SK_5027.t1		0	1	1	1	0	SNF2	SNF2	SNF2
N0.HOG0005385	OG0005247	-		SP_5084.t1	SK_5039.t1	SU_2650.t1	0	0	1	1	1		YOR302W	YOR302W	YOR302W
N0.HOG0005386	OG0005248	-	SC_5205.t1, SC_5182.t1	SP_5163.t1			0	2	1	0	0	HSP33,HSP33	HSP33
N0.HOG0005387	OG0005249	-	SC_5544.t1	SP_5505.t1	SK_5450.t1		0	1	1	1	0	GRS2	GRS2	GRS2
N0.HOG0005388	OG0005250	-	SC_5651.t1	SP_5609.t1	SK_4624.t1		0	1	1	1	0	SGE1	SGE1	SGE1
N0.HOG0005389	OG0005251	-	SC_1367.t1	SP_5610.t1		SU_817.t1	0	1	1	0	1	YEL073C	YEL073C		YEL073C
N0.HOG0005390	OG0005252	-	SC_165.t1		SK_159.t1	SU_165.t1	0	1	0	1	1	SC_165		SK_159	SU_165
N0.HOG0005391	OG0005253	-	SC_3020.t1		SK_2979.t1	SU_3106.t1	0	1	0	1	1	YJR115W		YJR115W	YJR115W
N0.HOG0005392	OG0005254	-			SK_3196.t1	SU_2937.t1, SU_3329.t1	0	0	0	1	2			SIR1	SIR1,SIR1
N0.HOG0005393	OG0005255	-	SC_3376.t1		SK_3331.t1	SU_1839.t1	0	1	0	1	1	AYT1		AYT1	AYT1
N0.HOG0005394	OG0005256	-	SC_2353.t1, SC_2355.t1, SC_2357.t1				0	3	0	0	0	YHR054C,YHR054C,YHR054C
N0.HOG0005395	OG0005257	-	SC_5201.t1, SC_5199.t1, SC_5200.t1				0	3	0	0	0	SC_5201,YRF1-1,YRF1-2
N0.HOG0005396	OG0005258	-				SU_1.t1, SU_2938.t1, SU_84.t1	0	0	0	0	3				SU_1,SU_2938,SU_84
N0.HOG0005397	OG0005259	-				SU_1459.t1, SU_2827.t1, SU_1571.t1	0	0	0	0	3				YMR090W,YMR090W,YMR090W
N0.HOG0005398	OG0005260	-	SC_73.t1	SP_74.t1			0	1	1	0	0	YAR023C	YAR023C
N0.HOG0005399	OG0005261	-		SP_76.t1	SK_74.t1		0	0	1	1	0		YAR028W	YAR028W
N0.HOG0005400	OG0005262	-	SC_78.t1	SP_79.t1			0	1	1	0	0	MST28	MST28
N0.HOG0005401	OG0005263	-	SC_220.t1	SP_224.t1			0	1	1	0	0	YBR032W	YBR032W
N0.HOG0005402	OG0005264	-	SC_312.t1	SP_316.t1			0	1	1	0	0	MEO1	MEO1
N0.HOG0005403	OG0005265	-	SC_522.t1	SP_528.t1			0	1	1	0	0	FRM2	FRM2
N0.HOG0005404	OG0005266	-		SP_546.t1		SU_763.t1	0	0	1	0	1		YCL001W-B		DOM34
N0.HOG0005405	OG0005267	-	SC_1258.t1	SP_1251.t1			0	1	1	0	0	CAD1	CAD1
N0.HOG0005406	OG0005268	-	SC_1368.t1	SP_1358.t1			0	1	1	0	0	RMD6	RMD6
N0.HOG0005407	OG0005269	-	SC_1373.t1	SP_1365.t1			0	1	1	0	0	YEL068C	YEL068C
N0.HOG0005408	OG0005270	-	SC_1529.t1	SP_1517.t1			0	1	1	0	0	YER084W	YER084W
N0.HOG0005409	OG0005271	-	SC_1566.t1	SP_1554.t1			0	1	1	0	0	YER121W	YER121W
N0.HOG0005410	OG0005272	-	SC_1630.t1	SP_1616.t1			0	1	1	0	0	YER187W	YER187W
N0.HOG0005411	OG0005273	-	SC_1631.t1	SP_1617.t1			0	1	1	0	0	YER188W	YER188W
N0.HOG0005412	OG0005274	-		SP_1630.t1	SK_1610.t1		0	0	1	1	0		SP_1630	SK_1610
N0.HOG0005413	OG0005275	-	SC_1706.t1	SP_1700.t1			0	1	1	0	0	CSS2	CSS2
N0.HOG0005414	OG0005276	-	SC_1952.t1	SP_1947.t1			0	1	1	0	0	RPL24A	RPL24A
N0.HOG0005415	OG0005277	-		SP_2246.t1, SP_2242.t1			0	0	2	0	0		MAL31,MAL31
N0.HOG0005416	OG0005278	-	SC_2257.t1	SP_2259.t1			0	1	1	0	0	ECM34	ECM34
N0.HOG0005417	OG0005279	-	SC_2483.t1	SP_2477.t1			0	1	1	0	0	YHR180W	YHR180W
N0.HOG0005418	OG0005280	-	SC_3832.t1	SP_3821.t1			0	1	1	0	0	RPL6B	RPL6B
N0.HOG0005419	OG0005281	-	SC_3861.t1	SP_3846.t1			0	1	1	0	0	YML122C	YML122C
N0.HOG0005420	OG0005282	-	SC_4839.t1	SP_4823.t1			0	1	1	0	0	TIR4	TIR4
N0.HOG0005421	OG0005283	-		SP_5120.t1	SK_4822.t1		0	0	1	1	0		SP_5120	SK_4822
N0.HOG0005422	OG0005284	-	SC_1629.t1		SK_3.t1		0	1	0	1	0	YER186C		YER186C
N0.HOG0005423	OG0005285	-			SK_267.t1	SU_1134.t1	0	0	0	1	1			HEK2	HEK2
N0.HOG0005424	OG0005286	-			SK_1338.t1	SU_4010.t1	0	0	0	1	1			IMD2	IMD4
N0.HOG0005425	OG0005287	-			SK_1463.t1	SU_1467.t1	0	0	0	1	1			YER053C-A	YER053C-A
N0.HOG0005426	OG0005288	-	SC_2728.t1		SK_1606.t1		0	1	0	1	0	IMA5		IMA5
N0.HOG0005427	OG0005289	-			SK_1721.t1	SU_3146.t1	0	0	0	1	1			SK_1721	SU_3146
N0.HOG0005428	OG0005290	-			SK_1722.t1	SU_702.t1	0	0	0	1	1			CHA4	CHA4
N0.HOG0005429	OG0005291	-			SK_1723.t1	SU_701.t1	0	0	0	1	1			CAR2	CAR2
N0.HOG0005430	OG0005292	-			SK_2119.t1, SK_1911.t1		0	0	0	2	0			SK_2119,SK_1911
N0.HOG0005431	OG0005293	-			SK_2019.t1	SU_2139.t1	0	0	0	1	1			SMD1	SMD1
N0.HOG0005432	OG0005294	-			SK_4377.t1	SU_2753.t1	0	0	0	1	1			SK_4377	SU_2753
N0.HOG0005433	OG0005295	-			SK_4599.t1	SU_4744.t1	0	0	0	1	1			SK_4599	SU_4744
N0.HOG0005434	OG0005296	-	SC_85.t1, SC_1636.t1				0	2	0	0	0	YAR064W,YHR213W-B
N0.HOG0005435	OG0005297	-	SC_1668.t1			SU_3488.t1	0	1	0	0	1	PAU5			PAU16
N0.HOG0005436	OG0005298	-	SC_3850.t1, SC_3848.t1				0	2	0	0	0	YHL049C,YHL049C
N0.HOG0005437	OG0005299	-	SC_4291.t1, SC_5209.t1				0	2	0	0	0	YPL277C,YPL277C
N0.HOG0005438	OG0005300	-	SC_5207.t1, SC_4294.t1				0	2	0	0	0	YOR389W,YPL278C
N0.HOG0005439	OG0005301	-	SC_5186.t1, SC_5187.t1				0	2	0	0	0	SC_5186,SC_5187
N0.HOG0005440	OG0005302	-	SC_5198.t1			SU_849.t1	0	1	0	0	1	ITR2			ITR2
N0.HOG0005441	OG0005303	-				SU_3154.t1, SU_2742.t1	0	0	0	0	2				SU_3154,AAD4
N0.HOG0000002	OG0000001	n12	SC_2400.t1	SP_2394.t1	SK_2360.t1	SU_5000.t1	1	1	1	1	1	HXT5	HXT5	HXT5	HXT5
N0.HOG0000003	OG0000001	n16	SC_2399.t1	SP_2393.t1	SK_2359.t1	SU_4999.t1	1	1	1	1	1	HXT1	HXT1	HXT1	HXT1
N0.HOG0000004	OG0000001	n19	SC_1183.t1	SP_1176.t1	SK_1162.t1	SU_526.t1	1	1	1	1	1	HXT3	HXT3	HXT3	HXT3
N0.HOG0000007	OG0000001	n40	SC_2397.t1	SP_2392.t1	SK_2358.t1	SU_4998.t1	1	1	1	1	1	HXT4	HXT4	HXT4	HXT4
N0.HOG0000022	OG0000008	n1	SC_280.t1	SP_285.t1	SK_274.t1	SU_1141.t1	1	1	1	1	1	PHO3	PHO3	PHO3	PHO3
N0.HOG0000026	OG0000008	n14	SC_281.t1	SP_286.t1	SK_275.t1	SU_1142.t1	1	1	1	1	1	PHO5	PHO5	PHO5	PHO5
N0.HOG0000033	OG0000014	n1	SC_3410.t1	SP_3401.t1	SK_3362.t1	SU_3489.t1	1	1	1	1	1	SSA2	SSA2	SSA2	SSA2
N0.HOG0000035	OG0000014	n9	SC_120.t1	SP_124.t1	SK_114.t1	SU_119.t1	1	1	1	1	1	SSA3	SSA3	SSA3	SSA3
N0.HOG0000036	OG0000014	n12	SC_1549.t1	SP_1537.t1	SK_1515.t1	SU_1519.t1	1	1	1	1	1	SSA4	SSA4	SSA4	SSA4
N0.HOG0000041	OG0000018	n1	SC_4476.t1	SP_4467.t1	SK_4422.t1	SU_4564.t1	1	1	1	1	1	YNL134C	YNL134C	YNL134C	YNL134C
N0.HOG0000046	OG0000021	n6	SC_4669.t1	SP_4657.t1	SK_4613.t1	SU_1846.t1	1	1	1	1	1	PDR18	PDR18	PDR18	PDR18
N0.HOG0000047	OG0000021	n9	SC_5419.t1	SP_5380.t1	SK_5325.t1	SU_5342.t1	1	1	1	1	1	PDR12	PDR12	PDR12	PDR12
N0.HOG0000048	OG0000022	n1	SC_2874.t1	SP_2867.t1	SK_2834.t1	SU_1693.t1	1	1	1	1	1	TDH1	TDH1	TDH1	TDH1
N0.HOG0000050	OG0000023	n1	SC_4270.t1	SP_4254.t1	SK_4215.t1	SU_4352.t1	1	1	1	1	1	ADH2	ADH2	ADH2	ADH2
N0.HOG0000051	OG0000023	n5	SC_330.t1	SP_333.t1	SK_321.t1	SU_1188.t1	1	1	1	1	1	ADH5	ADH5	ADH5	ADH5
N0.HOG0000052	OG0000023	n8	SC_4748.t1	SP_4735.t1	SK_4691.t1	SU_4825.t1	1	1	1	1	1	ADH1	ADH1	ADH1	ADH1
N0.HOG0000053	OG0000024	n1	SC_1243.t1	SP_1236.t1	SK_1222.t1	SU_586.t1	1	1	1	1	1	PDR15	PDR15	PDR15	PDR15
N0.HOG0000054	OG0000024	n5	SC_4969.t1	SP_4950.t1	SK_4906.t1	SU_2515.t1	1	1	1	1	1	PDR5	PDR5	PDR5	PDR5
N0.HOG0000055	OG0000024	n8	SC_5126.t1	SP_5107.t1	SK_5062.t1	SU_2673.t1	1	1	1	1	1	PDR10	PDR10	PDR10	PDR10
N0.HOG0000056	OG0000025	n1	SC_1498.t1	SP_1486.t1	SK_1466.t1	SU_1470.t1	1	1	1	1	1	FCY2	FCY2	FCY2	FCY2
N0.HOG0000057	OG0000025	n5	SC_1504.t1	SP_1492.t1	SK_1472.t1	SU_1476.t1	1	1	1	1	1	FCY22	FCY22	FCY22	FCY22
N0.HOG0000058	OG0000025	n8	SC_1503.t1	SP_1491.t1	SK_1471.t1	SU_1475.t1	1	1	1	1	1	FCY21	FCY21	FCY21	FCY21
N0.HOG0000059	OG0000026	n1	SC_2009.t1	SP_2003.t1	SK_1984.t1	SU_2104.t1	1	1	1	1	1	GSC2	GSC2	GSC2	GSC2
N0.HOG0000060	OG0000026	n5	SC_3734.t1	SP_3725.t1	SK_3684.t1	SU_3818.t1	1	1	1	1	1	FKS1	FKS1	FKS1	FKS1
N0.HOG0000061	OG0000026	n8	SC_4273.t1	SP_4257.t1	SK_4218.t1	SU_4355.t1	1	1	1	1	1	FKS3	FKS3	FKS3	FKS3
N0.HOG0000062	OG0000027	n1	SC_2778.t1	SP_2771.t1	SK_2737.t1	SU_1790.t1	1	1	1	1	1	HSP150	HSP150	HSP150	HSP150
N0.HOG0000063	OG0000027	n5	SC_3119.t1	SP_3113.t1	SK_3074.t1	SU_3206.t1	1	1	1	1	1	PIR3	PIR3	PIR3	PIR3
N0.HOG0000064	OG0000027	n8	SC_3118.t1	SP_3112.t1	SK_3073.t1	SU_3205.t1	1	1	1	1	1	PIR1	PIR1	PIR1	PIR1
N0.HOG0000068	OG0000030	n1	SC_3474.t1	SP_3465.t1	SK_3425.t1	SU_3553.t1	1	1	1	1	1	PDC1	PDC1	PDC1	PDC1
N0.HOG0000069	OG0000030	n5	SC_3557.t1	SP_3548.t1	SK_3507.t1	SU_3638.t1	1	1	1	1	1	PDC5	PDC5	PDC5	PDC5
N0.HOG0000071	OG0000031	n1	SC_5117.t1	SP_5098.t1	SK_5053.t1	SU_2664.t1	1	1	1	1	1	FAA1	FAA1	FAA1	FAA1
N0.HOG0000076	OG0000034	n1	SC_1449.t1	SP_1438.t1	SK_1416.t1	SU_1418.t1	1	1	1	1	1	TIR1	TIR1	TIR1	TIR1
N0.HOG0000079	OG0000036	n1	SC_3390.t1	SP_3381.t1	SK_3342.t1	SU_3469.t1	1	1	1	1	1	YBT1	YBT1	YBT1	YBT1
N0.HOG0000085	OG0000041	n1	SC_3987.t1	SP_3972.t1	SK_3932.t1	SU_4069.t1	1	1	1	1	1	HXT2	HXT2	HXT2	HXT2
N0.HOG0000087	OG0000042	n1	SC_2514.t1	SP_2508.t1	SK_2473.t1	SU_1844.t1	1	1	1	1	1	YHR210C	YHR210C	YHR210C	YNR071C
N0.HOG0000092	OG0000046	n1	SC_5167.t1	SP_5149.t1	SK_5104.t1	SU_2715.t1	1	1	1	1	1	GDH1	GDH1	GDH1	GDH1
N0.HOG0000093	OG0000046	n4	SC_5.t1	SP_6.t1	SK_5.t1	SU_4.t1	1	1	1	1	1	GDH3	GDH3	GDH3	GDH3
N0.HOG0000094	OG0000047	n1	SC_42.t1	SP_43.t1	SK_42.t1	SU_41.t1	1	1	1	1	1	PMT2	PMT2	PMT2	PMT2
N0.HOG0000095	OG0000047	n4	SC_5120.t1	SP_5101.t1	SK_5056.t1	SU_2667.t1	1	1	1	1	1	PMT3	PMT3	PMT3	PMT3
N0.HOG0000097	OG0000049	n1	SC_125.t1	SP_129.t1	SK_119.t1	SU_124.t1	1	1	1	1	1	PRS4	PRS4	PRS4	PRS4
N0.HOG0000098	OG0000049	n4	SC_1545.t1	SP_1533.t1	SK_1511.t1	SU_1515.t1	1	1	1	1	1	PRS2	PRS2	PRS2	PRS2
N0.HOG0000099	OG0000050	n1	SC_151.t1	SP_155.t1	SK_145.t1	SU_151.t1	1	1	1	1	1	URA7	URA7	URA7	URA7
N0.HOG0000100	OG0000050	n4	SC_3007.t1	SP_3001.t1	SK_2967.t1	SU_3093.t1	1	1	1	1	1	URA8	URA8	URA8	URA8
N0.HOG0000101	OG0000051	n1	SC_273.t1	SP_278.t1	SK_266.t1	SU_1133.t1	1	1	1	1	1	AAC3	AAC3	AAC3	AAC3
N0.HOG0000102	OG0000051	n4	SC_160.t1	SP_164.t1	SK_154.t1	SU_160.t1	1	1	1	1	1	PET9	PET9	PET9	PET9
N0.HOG0000103	OG0000052	n1	SC_188.t1	SP_191.t1	SK_182.t1	SU_190.t1	1	1	1	1	1	HTA2	HTA2	HTA1	HTA1
N0.HOG0000104	OG0000052	n4	SC_1072.t1	SP_1065.t1	SK_1051.t1	SU_415.t1	1	1	1	1	1	HTA1	HTA1	HTA1	HTA1
N0.HOG0000105	OG0000053	n1	SC_191.t1	SP_194.t1	SK_185.t1	SU_193.t1	1	1	1	1	1	NTH2	NTH2	NTH2	NTH2
N0.HOG0000106	OG0000053	n4	SC_863.t1	SP_863.t1	SK_852.t1	SU_1068.t1	1	1	1	1	1	NTH1	NTH1	NTH1	NTH1
N0.HOG0000111	OG0000056	n1	SC_2706.t1	SP_2700.t1	SK_2666.t1	SU_2926.t1	1	1	1	1	1	DAL4	DAL4	DAL4	DAL4
N0.HOG0000112	OG0000056	n4	SC_210.t1	SP_214.t1	SK_203.t1	SU_210.t1	1	1	1	1	1	FUR4	FUR4	FUR4	FUR4
N0.HOG0000117	OG0000060	n1	SC_905.t1	SP_902.t1	SK_890.t1	SU_251.t1	1	1	1	1	1	BAP3	BAP3	BAP3	BAP3
N0.HOG0000118	OG0000060	n4	SC_256.t1	SP_261.t1	SK_249.t1	SU_1116.t1	1	1	1	1	1	BAP2	BAP2	BAP2	BAP2
N0.HOG0000119	OG0000061	n1	SC_271.t1	SP_276.t1	SK_264.t1	SU_1131.t1	1	1	1	1	1	MIS1	MIS1	MIS1	MIS1
N0.HOG0000120	OG0000061	n4	SC_2167.t1	SP_2159.t1	SK_2137.t1	SU_2259.t1	1	1	1	1	1	ADE3	ADE3	ADE3	ADE3
N0.HOG0000121	OG0000062	n1	SC_303.t1	SP_307.t1	SK_296.t1	SU_1163.t1	1	1	1	1	1	TKL2	TKL2	TKL2	TKL2
N0.HOG0000122	OG0000062	n4	SC_5539.t1	SP_5500.t1	SK_5445.t1	SU_5462.t1	1	1	1	1	1	TKL1	TKL1	TKL1	TKL1
N0.HOG0000124	OG0000064	n1	SC_4753.t1	SP_4739.t1	SK_4695.t1	SU_4829.t1	1	1	1	1	1	IRA2	IRA2	IRA2	IRA2
N0.HOG0000125	OG0000064	n4	SC_325.t1	SP_329.t1	SK_317.t1	SU_1184.t1	1	1	1	1	1	IRA1	IRA1	IRA1	IRA1
N0.HOG0000126	OG0000065	n1	SC_5372.t1	SP_5335.t1	SK_5280.t1	SU_5297.t1	1	1	1	1	1	SSE1	SSE1	SSE1	SSE1
N0.HOG0000127	OG0000065	n4	SC_355.t1	SP_358.t1	SK_346.t1	SU_1213.t1	1	1	1	1	1	SSE2	SSE2	SSE2	SSE2
N0.HOG0000130	OG0000068	n1	SC_1927.t1	SP_1922.t1	SK_1902.t1	SU_2022.t1	1	1	1	1	1	PYC1	PYC1	PYC1	PYC1
N0.HOG0000131	OG0000068	n4	SC_401.t1	SP_406.t1	SK_391.t1	SU_1257.t1	1	1	1	1	1	PYC2	PYC2	PYC2	PYC2
N0.HOG0000132	OG0000069	n1	SC_473.t1	SP_478.t1	SK_463.t1	SU_1329.t1	1	1	1	1	1	SUL1	SUL1	SUL1	SUL1
N0.HOG0000133	OG0000069	n4	SC_3520.t1	SP_3511.t1	SK_3470.t1	SU_3600.t1	1	1	1	1	1	SUL2	SUL2	SUL2	SUL2
N0.HOG0000134	OG0000070	n1	SC_545.t1	SP_550.t1	SK_542.t1	SU_767.t1	1	1	1	1	1	CIT2	CIT2	CIT2	CIT2
N0.HOG0000135	OG0000070	n4	SC_4601.t1	SP_4591.t1	SK_4546.t1	SU_4691.t1	1	1	1	1	1	CIT1	CIT1	CIT1	CIT1
N0.HOG0000136	OG0000071	n1	SC_2744.t1	SP_2737.t1	SK_2703.t1	SU_1824.t1	1	1	1	1	1	PHO90	PHO90	PHO90	PHO90
N0.HOG0000137	OG0000071	n4	SC_578.t1	SP_581.t1	SK_576.t1	SU_797.t1	1	1	1	1	1	PHO87	PHO87	PHO87	PHO87
N0.HOG0000138	OG0000072	n1	SC_605.t1	SP_608.t1	SK_602.t1	SU_826.t1	1	1	1	1	1	SSK22	SSK22	SSK22	SSK22
N0.HOG0000139	OG0000072	n4	SC_4629.t1	SP_4619.t1	SK_4574.t1	SU_4719.t1	1	1	1	1	1	SSK2	SSK2	SSK2	SSK2
N0.HOG0000141	OG0000074	n1	SC_742.t1	SP_742.t1	SK_732.t1	SU_947.t1	1	1	1	1	1	PPH21	PPH21	PPH21	PPH21
N0.HOG0000142	OG0000074	n4	SC_695.t1	SP_695.t1	SK_685.t1	SU_900.t1	1	1	1	1	1	PPH22	PPH22	PPH22	PPH22
N0.HOG0000143	OG0000075	n1	SC_699.t1	SP_699.t1	SK_689.t1	SU_904.t1	1	1	1	1	1	LYS20	LYS20	LYS20	LYS20
N0.HOG0000144	OG0000075	n4	SC_745.t1	SP_745.t1	SK_735.t1	SU_950.t1	1	1	1	1	1	LYS21	LYS21	LYS21	LYS21
N0.HOG0000149	OG0000078	n1	SC_832.t1	SP_832.t1	SK_822.t1	SU_1036.t1	1	1	1	1	1	PRM7	PRM7	BSC1	BSC1
N0.HOG0000150	OG0000078	n4	SC_2696.t1	SP_2692.t1	SK_2658.t1	SU_2918.t1	1	1	1	1	1	FLO11	FLO11	FLO11	FLO11
N0.HOG0000151	OG0000079	n1	SC_951.t1	SP_948.t1	SK_935.t1	SU_297.t1	1	1	1	1	1	DNF2	DNF2	DNF2	DNF2
N0.HOG0000152	OG0000079	n4	SC_1609.t1	SP_1596.t1	SK_1574.t1	SU_1579.t1	1	1	1	1	1	DNF1	DNF1	DNF1	DNF1
N0.HOG0000153	OG0000080	n1	SC_955.t1	SP_952.t1	SK_939.t1	SU_301.t1	1	1	1	1	1	BMH2	BMH2	BMH2	BMH2
N0.HOG0000154	OG0000080	n4	SC_1620.t1	SP_1607.t1	SK_1585.t1	SU_1590.t1	1	1	1	1	1	BMH1	BMH1	BMH1	BMH1
N0.HOG0000155	OG0000081	n1	SC_3511.t1	SP_3502.t1	SK_3461.t1	SU_3591.t1	1	1	1	1	1	EMP70	EMP70	EMP70	EMP70
N0.HOG0000156	OG0000081	n4	SC_963.t1	SP_959.t1	SK_946.t1	SU_308.t1	1	1	1	1	1	TMN2	TMN2	TMN2	TMN2
N0.HOG0000158	OG0000083	n1	SC_1191.t1	SP_1184.t1	SK_1170.t1	SU_534.t1	1	1	1	1	1	TRR1	TRR1	TRR1	TRR1
N0.HOG0000159	OG0000083	n4	SC_2410.t1	SP_2404.t1	SK_2370.t1	SU_5010.t1	1	1	1	1	1	TRR2	TRR2	TRR2	TRR2
N0.HOG0000162	OG0000086	n1	SC_1324.t1	SP_1318.t1	SK_1302.t1	SU_666.t1	1	1	1	1	1	ITR1	ITR1	ITR1	ITR1
N0.HOG0000163	OG0000086	n4	SC_4730.t1	SP_4718.t1	SK_4674.t1	SU_4808.t1	1	1	1	1	1	ITR2	ITR2	ITR2	ITR2
N0.HOG0000164	OG0000087	n1	SC_1329.t1	SP_1323.t1	SK_1307.t1	SU_671.t1	1	1	1	1	1	SAM2	SAM2	SAM2	SAM2
N0.HOG0000165	OG0000087	n4	SC_3593.t1	SP_3584.t1	SK_3543.t1	SU_3675.t1	1	1	1	1	1	SAM1	SAM1	SAM1	SAM1
N0.HOG0000166	OG0000088	n1	SC_1358.t1	SP_1352.t1	SK_1335.t1	SU_2341.t1	1	1	1	1	1	FIT1	FIT1	FIT3	FIT3
N0.HOG0000167	OG0000088	n4	SC_5174.t1	SP_5155.t1	SK_5110.t1	SU_2721.t1	1	1	1	1	1	FIT3	FIT3	FIT3	FIT3
N0.HOG0000168	OG0000089	n1	SC_1408.t1	SP_1398.t1	SK_1377.t1	SU_1378.t1	1	1	1	1	1	ECM10	ECM10	ECM10	ECM10
N0.HOG0000169	OG0000089	n4	SC_2952.t1	SP_2946.t1	SK_2912.t1	SU_3037.t1	1	1	1	1	1	SSC1	SSC1	SSC1	SSC1
N0.HOG0000170	OG0000090	n1	SC_1478.t1	SP_1467.t1	SK_1446.t1	SU_1448.t1	1	1	1	1	1	HVG1	HVG1	HVG1	HVG1
N0.HOG0000171	OG0000090	n4	SC_1783.t1	SP_1779.t1	SK_1758.t1	SU_1878.t1	1	1	1	1	1	VRG4	VRG4	VRG4	VRG4
N0.HOG0000173	OG0000092	n1	SC_2627.t1	SP_2623.t1	SK_2587.t1	SU_2847.t1	1	1	1	1	1	GPP1	GPP1	GPP1	GPP1
N0.HOG0000174	OG0000092	n4	SC_1506.t1	SP_1494.t1	SK_1474.t1	SU_1478.t1	1	1	1	1	1	GPP2	GPP2	GPP2	GPP1
N0.HOG0000175	OG0000093	n1	SC_1514.t1	SP_1502.t1	SK_1481.t1	SU_1486.t1	1	1	1	1	1	RNR1	RNR1	RNR1	RNR1
N0.HOG0000176	OG0000093	n4	SC_2618.t1	SP_2614.t1	SK_2578.t1	SU_2838.t1	1	1	1	1	1	RNR3	RNR3	RNR3	RNR3
N0.HOG0000178	OG0000095	n1	SC_2610.t1	SP_2606.t1	SK_2570.t1	SU_2830.t1	1	1	1	1	1	SER33	SER33	SER33	SER33
N0.HOG0000179	OG0000095	n4	SC_1526.t1	SP_1514.t1	SK_1493.t1	SU_1497.t1	1	1	1	1	1	SER3	SER3	SER3	SER3
N0.HOG0000180	OG0000096	n1	SC_3661.t1	SP_3652.t1	SK_3611.t1	SU_3744.t1	1	1	1	1	1	GSY2	GSY2	GSY2	GSY2
N0.HOG0000181	OG0000096	n4	SC_1701.t1	SP_1695.t1	SK_1669.t1	SU_1659.t1	1	1	1	1	1	GSY1	GSY1	GSY1	GSY1
N0.HOG0000183	OG0000098	n1	SC_1756.t1	SP_1751.t1	SK_1730.t1	SU_1850.t1	1	1	1	1	1	HXK2	HXK2	HXK2	HXK2
N0.HOG0000184	OG0000098	n4	SC_1742.t1	SP_1735.t1	SK_1713.t1	SU_2944.t1	1	1	1	1	1	HXK1	HXK1	HXK1	HXK1
N0.HOG0000185	OG0000099	n1	SC_1945.t1	SP_1940.t1	SK_1921.t1	SU_2040.t1	1	1	1	1	1	YGL039W	YGL039W	YGL039W	YGL039W
N0.HOG0000186	OG0000099	n4	SC_1842.t1	SP_1837.t1	SK_1816.t1	SU_1936.t1	1	1	1	1	1	ARI1	ARI1	ARI1	YGL039W
N0.HOG0000187	OG0000100	n1	SC_5262.t1	SP_5225.t1	SK_5171.t1	SU_5186.t1	1	1	1	1	1	FLC1	FLC1	FLC1	FLC1
N0.HOG0000188	OG0000100	n4	SC_1858.t1	SP_1853.t1	SK_1832.t1	SU_1952.t1	1	1	1	1	1	FLC3	FLC3	FLC3	FLC3
N0.HOG0000191	OG0000103	n1	SC_1974.t1	SP_1969.t1	SK_1950.t1	SU_2069.t1	1	1	1	1	1	PMA1	PMA1	PMA1	PMA1
N0.HOG0000192	OG0000103	n4	SC_5439.t1	SP_5400.t1	SK_5345.t1	SU_5362.t1	1	1	1	1	1	PMA2	PMA2	PMA2	PMA1
N0.HOG0000193	OG0000104	n1	SC_2004.t1	SP_1998.t1	SK_1979.t1	SU_2099.t1	1	1	1	1	1	RPS25A	RPS25A	RPS25A	RPS25A
N0.HOG0000194	OG0000104	n4	SC_3728.t1	SP_3719.t1	SK_3678.t1	SU_3811.t1	1	1	1	1	1	RPS25B	RPS25B	RPS25A	RPS25A
N0.HOG0000196	OG0000106	n1	SC_5571.t1	SP_5530.t1	SK_5475.t1	SU_5493.t1	1	1	1	1	1	DBF20	DBF20	DBF20	DBF20
N0.HOG0000197	OG0000106	n4	SC_2063.t1	SP_2055.t1	SK_2036.t1	SU_2157.t1	1	1	1	1	1	DBF2	DBF2	DBF2	DBF2
N0.HOG0000200	OG0000108	n1	SC_2089.t1	SP_2081.t1	SK_2062.t1	SU_2183.t1	1	1	1	1	1	MEP1	MEP1	MEP1	MEP1
N0.HOG0000201	OG0000108	n4	SC_5595.t1	SP_5554.t1	SK_5498.t1	SU_5516.t1	1	1	1	1	1	MEP3	MEP3	MEP3	MEP3
N0.HOG0000202	OG0000109	n1	SC_5601.t1	SP_5560.t1	SK_5504.t1	SU_5522.t1	1	1	1	1	1	ASN1	ASN1	ASN1	ASN1
N0.HOG0000203	OG0000109	n4	SC_2093.t1	SP_2084.t1	SK_2065.t1	SU_2186.t1	1	1	1	1	1	ASN2	ASN2	ASN2	ASN2
N0.HOG0000204	OG0000110	n1	SC_2106.t1	SP_2097.t1	SK_2078.t1	SU_2199.t1	1	1	1	1	1	TPO2	TPO2	TPO2	TPO2
N0.HOG0000205	OG0000110	n4	SC_5611.t1	SP_5570.t1	SK_5514.t1	SU_5532.t1	1	1	1	1	1	TPO3	TPO3	TPO3	TPO3
N0.HOG0000206	OG0000111	n1	SC_5614.t1	SP_5573.t1	SK_5517.t1	SU_5535.t1	1	1	1	1	1	KRE6	KRE6	KRE6	KRE6
N0.HOG0000207	OG0000111	n4	SC_2110.t1	SP_2101.t1	SK_2082.t1	SU_2203.t1	1	1	1	1	1	SKN1	SKN1	SKN1	SKN1
N0.HOG0000208	OG0000112	n1	SC_3478.t1	SP_3469.t1	SK_3429.t1	SU_3557.t1	1	1	1	1	1	RPS0B	RPS0B	RPS0B	RPS0B
N0.HOG0000209	OG0000112	n4	SC_2177.t1	SP_2169.t1	SK_2147.t1	SU_2269.t1	1	1	1	1	1	RPS0A	RPS0A	RPS0A	RPS0A
N0.HOG0000210	OG0000113	n1	SC_2215.t1	SP_2207.t1	SK_2184.t1	SU_2306.t1	1	1	1	1	1	GND2	GND2	GND2	GND2
N0.HOG0000211	OG0000113	n4	SC_2486.t1	SP_2480.t1	SK_2444.t1	SU_5086.t1	1	1	1	1	1	GND1	GND1	GND1	GND1
N0.HOG0000213	OG0000115	n1	SC_3275.t1	SP_3270.t1	SK_3228.t1	SU_3361.t1	1	1	1	1	1	OSH6	OSH6	OSH6	OSH6
N0.HOG0000214	OG0000115	n4	SC_2297.t1	SP_2298.t1	SK_2266.t1	SU_2381.t1	1	1	1	1	1	OSH7	OSH7	OSH7	OSH7
N0.HOG0000217	OG0000118	n1	SC_4539.t1	SP_4530.t1	SK_4485.t1	SU_4627.t1	1	1	1	1	1	SUN4	SUN4	SUN4	SUN4
N0.HOG0000218	OG0000118	n4	SC_2565.t1	SP_2563.t1	SK_2526.t1	SU_2785.t1	1	1	1	1	1	SIM1	SIM1	SIM1	SIM1
N0.HOG0000219	OG0000119	n1	SC_4841.t1	SP_4825.t1	SK_4781.t1	SU_4915.t1	1	1	1	1	1	AUS1	AUS1	AUS1	AUS1
N0.HOG0000220	OG0000119	n4	SC_2664.t1	SP_2660.t1	SK_2626.t1	SU_2886.t1	1	1	1	1	1	PDR11	PDR11	PDR11	PDR11
N0.HOG0000221	OG0000120	n1	SC_4492.t1	SP_4483.t1	SK_4438.t1	SU_4580.t1	1	1	1	1	1	MLS1	MLS1	MLS1	MLS1
N0.HOG0000222	OG0000120	n4	SC_2709.t1	SP_2703.t1	SK_2669.t1	SU_2929.t1	1	1	1	1	1	DAL7	DAL7	DAL7	DAL7
N0.HOG0000229	OG0000125	n1	SC_3289.t1	SP_3284.t1	SK_3242.t1	SU_3375.t1	1	1	1	1	1	YKR018C	YKR018C	YKR018C	YKR018C
N0.HOG0000230	OG0000125	n4	SC_2847.t1	SP_2840.t1	SK_2806.t1	SU_1720.t1	1	1	1	1	1	IML2	IML2	IML2	IML2
N0.HOG0000231	OG0000126	n1	SC_2850.t1	SP_2843.t1	SK_2809.t1	SU_1717.t1	1	1	1	1	1	PRY1	PRY1	PRY1	PRY1
N0.HOG0000232	OG0000126	n4	SC_2851.t1	SP_2844.t1	SK_2810.t1	SU_1716.t1	1	1	1	1	1	PRY3	PRY3	PRY3	PRY3
N0.HOG0000233	OG0000127	n1	SC_3132.t1	SP_3127.t1	SK_3088.t1	SU_3221.t1	1	1	1	1	1	SDH1	SDH1	SDH1	SDH1
N0.HOG0000234	OG0000127	n4	SC_2881.t1	SP_2879.t1	SK_2848.t1	SU_2963.t1	1	1	1	1	1	SDH9	SDH9	SDH9	SDH9
N0.HOG0000235	OG0000128	n1	SC_2973.t1	SP_2967.t1	SK_2933.t1	SU_3059.t1	1	1	1	1	1	TOR1	TOR1	TOR1	TOR1
N0.HOG0000236	OG0000128	n4	SC_3084.t1	SP_3078.t1	SK_3039.t1	SU_3171.t1	1	1	1	1	1	TOR2	TOR2	TOR2	TOR2
N0.HOG0000238	OG0000130	n1	SC_3149.t1	SP_3144.t1	SK_3105.t1	SU_3238.t1	1	1	1	1	1	MYO3	MYO3	MYO3	MYO3
N0.HOG0000239	OG0000130	n4	SC_4079.t1	SP_4062.t1	SK_4024.t1	SU_4160.t1	1	1	1	1	1	MYO5	MYO5	MYO5	MYO5
N0.HOG0000240	OG0000131	n1	SC_4075.t1	SP_4058.t1	SK_4020.t1	SU_4156.t1	1	1	1	1	1	PGM2	PGM2	PGM2	PGM2
N0.HOG0000241	OG0000131	n4	SC_3151.t1	SP_3146.t1	SK_3107.t1	SU_3240.t1	1	1	1	1	1	PGM1	PGM1	PGM1	PGM1
N0.HOG0000242	OG0000132	n1	SC_4074.t1	SP_4057.t1	SK_4019.t1	SU_4155.t1	1	1	1	1	1	YPK2	YPK2	YPK2	YPK2
N0.HOG0000243	OG0000132	n4	SC_3152.t1	SP_3147.t1	SK_3108.t1	SU_3241.t1	1	1	1	1	1	YPK1	YPK1	YPK1	YPK1
N0.HOG0000244	OG0000133	n1	SC_5646.t1	SP_5605.t1	SK_5549.t1	SU_5567.t1	1	1	1	1	1	AQY1	AQY1	AQY1	AQY1
N0.HOG0000245	OG0000133	n4	SC_3386.t1	SP_3377.t1	SK_3338.t1	SU_3465.t1	1	1	1	1	1	YLL053C	YLL053C	AQY1	AQY1
N0.HOG0000246	OG0000134	n1	SC_3460.t1	SP_3451.t1	SK_3412.t1	SU_3539.t1	1	1	1	1	1	ADE16	ADE16	ADE16	ADE16
N0.HOG0000247	OG0000134	n4	SC_4090.t1	SP_4073.t1	SK_4035.t1	SU_4171.t1	1	1	1	1	1	ADE17	ADE17	ADE17	ADE17
N0.HOG0000249	OG0000136	n1	SC_4592.t1	SP_4582.t1	SK_4537.t1	SU_4682.t1	1	1	1	1	1	IDP3	IDP3	IDP3	IDP3
N0.HOG0000250	OG0000136	n4	SC_3587.t1	SP_3578.t1	SK_3537.t1	SU_3669.t1	1	1	1	1	1	IDP2	IDP2	IDP2	IDP2
N0.HOG0000251	OG0000137	n1	SC_4588.t1	SP_4578.t1	SK_4533.t1	SU_4678.t1	1	1	1	1	1	HEF3	HEF3	HEF3	HEF3
N0.HOG0000252	OG0000137	n4	SC_3654.t1	SP_3645.t1	SK_3604.t1	SU_3737.t1	1	1	1	1	1	YEF3	YEF3	YEF3	YEF3
N0.HOG0000253	OG0000138	n1	SC_3693.t1	SP_3684.t1	SK_3643.t1	SU_3776.t1	1	1	1	1	1	GSP1	GSP1	GSP1	GSP1
N0.HOG0000254	OG0000138	n4	SC_4998.t1	SP_4979.t1	SK_4935.t1	SU_2545.t1	1	1	1	1	1	GSP2	GSP2	GSP2	GSP2
N0.HOG0000255	OG0000139	n1	SC_3917.t1	SP_3904.t1	SK_3865.t1	SU_4001.t1	1	1	1	1	1	RPS1B	RPS1B	RPS1B	RPS1B
N0.HOG0000256	OG0000139	n4	SC_3826.t1	SP_3815.t1	SK_3774.t1	SU_3910.t1	1	1	1	1	1	RPS1A	RPS1A	RPS1A	RPS1A
N0.HOG0000257	OG0000140	n1	SC_3905.t1	SP_3891.t1	SK_3853.t1	SU_3988.t1	1	1	1	1	1	HMG1	HMG1	HMG1	HMG1
N0.HOG0000258	OG0000140	n4	SC_3834.t1	SP_3823.t1	SK_3782.t1	SU_3918.t1	1	1	1	1	1	HMG2	HMG2	HMG2	HMG2
N0.HOG0000259	OG0000141	n1	SC_3859.t1	SP_3844.t1	SK_3807.t1	SU_3941.t1	1	1	1	1	1	TUB3	TUB3	TUB3	TUB3
N0.HOG0000260	OG0000141	n4	SC_3895.t1	SP_3881.t1	SK_3843.t1	SU_3978.t1	1	1	1	1	1	TUB1	TUB1	TUB1	TUB1
N0.HOG0000261	OG0000142	n1	SC_3981.t1	SP_3968.t1	SK_3928.t1	SU_4065.t1	1	1	1	1	1	PLB2	PLB2	PLB2	PLB2
N0.HOG0000262	OG0000142	n4	SC_3983.t1	SP_3969.t1	SK_3929.t1	SU_4066.t1	1	1	1	1	1	PLB1	PLB1	PLB1	PLB1
N0.HOG0000263	OG0000143	n1	SC_4138.t1	SP_4122.t1	SK_4083.t1	SU_4219.t1	1	1	1	1	1	ALD2	ALD2	ALD2	ALD2
N0.HOG0000264	OG0000143	n4	SC_4137.t1	SP_4121.t1	SK_4082.t1	SU_4218.t1	1	1	1	1	1	ALD3	ALD3	ALD3	ALD3
N0.HOG0000268	OG0000146	n1	SC_4176.t1	SP_4160.t1	SK_4121.t1	SU_4257.t1	1	1	1	1	1	HFA1	HFA1	HFA1	HFA1
N0.HOG0000269	OG0000146	n4	SC_4615.t1	SP_4605.t1	SK_4560.t1	SU_4705.t1	1	1	1	1	1	ACC1	ACC1	ACC1	ACC1
N0.HOG0000270	OG0000147	n1	SC_4929.t1	SP_4910.t1	SK_4866.t1	SU_2475.t1	1	1	1	1	1	INP53	INP53	INP53	INP53
N0.HOG0000271	OG0000147	n4	SC_4501.t1	SP_4492.t1	SK_4447.t1	SU_4589.t1	1	1	1	1	1	INP52	INP52	INP52	INP52
N0.HOG0000272	OG0000148	n1	SC_4928.t1	SP_4909.t1	SK_4865.t1	SU_2474.t1	1	1	1	1	1	LEU9	LEU9	LEU9	LEU9
N0.HOG0000273	OG0000148	n4	SC_4502.t1	SP_4493.t1	SK_4448.t1	SU_4590.t1	1	1	1	1	1	LEU4	LEU4	LEU4	LEU4
N0.HOG0000274	OG0000149	n1	SC_4518.t1	SP_4509.t1	SK_4464.t1	SU_4606.t1	1	1	1	1	1	TCB2	TCB2	TCB2	TCB2
N0.HOG0000275	OG0000149	n4	SC_4909.t1	SP_4890.t1	SK_4846.t1	SU_2455.t1	1	1	1	1	1	TCB1	TCB1	TCB1	TCB1
N0.HOG0000278	OG0000152	n1	SC_5360.t1	SP_5323.t1	SK_5268.t1	SU_5284.t1	1	1	1	1	1	DBP1	DBP1	DBP1	DBP1
N0.HOG0000279	OG0000152	n4	SC_5014.t1	SP_4995.t1	SK_4950.t1	SU_2560.t1	1	1	1	1	1	DED1	DED1	DED1	DED1
N0.HOG0000280	OG0000153	n1	SC_5338.t1	SP_5301.t1	SK_5246.t1	SU_2588.t1	1	1	1	1	1	RPL33A	RPL33A	RPL33A	RPL33A
N0.HOG0000281	OG0000153	n4	SC_5042.t1	SP_5023.t1	SK_4978.t1	SU_5262.t1	1	1	1	1	1	RPL33B	RPL33B	RPL33B	RPL33A
N0.HOG0000287	OG0000158	n3	SC_209.t1	SP_213.t1	SK_202.t1	SU_209.t1	1	1	1	1	1	GAL1	GAL1	GAL1	GAL1
N0.HOG0000292	OG0000162	n3	SC_579.t1	SP_582.t1	SK_577.t1	SU_798.t1	1	1	1	1	1	BUD5	BUD5	BUD5	BUD5
N0.HOG0000300	OG0000170	n1	SC_3124.t1	SP_3119.t1	SK_3080.t1	SU_3213.t1	1	1	1	1	1	APE2	APE2	APE2	APE2
N0.HOG0000303	OG0000172	n1	SC_4458.t1	SP_4449.t1	SK_4404.t1	SU_4546.t1	1	1	1	1	1	YCK2	YCK2	YCK2	YCK2
N0.HOG0000305	OG0000173	n1	SC_2482.t1	SP_2476.t1	SK_2441.t1	SU_5083.t1	1	1	1	1	1	OYE2	OYE2	OYE2	OYE2
N0.HOG0000326	OG0000191	n1	SC_1679.t1	SP_1673.t1	SK_1652.t1	SU_1642.t1	1	1	1	1	1	CDC4	CDC4	CDC4	CDC4
N0.HOG0000333	OG0000196	n2	SC_3308.t1	SP_3303.t1	SK_3261.t1	SU_3394.t1	1	1	1	1	1	GAP1	GAP1	GAP1	GAP1
N0.HOG0000390	OG0000252	n0	SC_6.t1	SP_7.t1	SK_6.t1	SU_5.t1	1	1	1	1	1	BDH2	BDH2	BDH2	BDH2
N0.HOG0000391	OG0000253	n0	SC_7.t1	SP_8.t1	SK_7.t1	SU_6.t1	1	1	1	1	1	BDH1	BDH1	BDH1	BDH1
N0.HOG0000392	OG0000254	n0	SC_8.t1	SP_9.t1	SK_8.t1	SU_7.t1	1	1	1	1	1	ECM1	ECM1	ECM1	ECM1
N0.HOG0000393	OG0000255	n0	SC_9.t1	SP_10.t1	SK_9.t1	SU_8.t1	1	1	1	1	1	CNE1	CNE1	CNE1	CNE1
N0.HOG0000394	OG0000256	n0	SC_10.t1	SP_11.t1	SK_10.t1	SU_9.t1	1	1	1	1	1	GPB2	GPB2	GPB2	GPB2
N0.HOG0000395	OG0000257	n0	SC_11.t1	SP_12.t1	SK_11.t1	SU_10.t1	1	1	1	1	1	PEX22	PEX22	PEX22	PEX22
N0.HOG0000396	OG0000258	n0	SC_12.t1	SP_13.t1	SK_12.t1	SU_11.t1	1	1	1	1	1	ACS1	ACS1	ACS1	ACS1
N0.HOG0000397	OG0000259	n0	SC_13.t1	SP_14.t1	SK_13.t1	SU_12.t1	1	1	1	1	1	FLC2	FLC2	FLC2	FLC2
N0.HOG0000398	OG0000260	n0	SC_14.t1	SP_15.t1	SK_14.t1	SU_13.t1	1	1	1	1	1	OAF1	OAF1	OAF1	OAF1
N0.HOG0000399	OG0000261	n0	SC_15.t1	SP_16.t1	SK_15.t1	SU_14.t1	1	1	1	1	1	AIM2	AIM2	AIM2	AIM2
N0.HOG0000400	OG0000262	n0	SC_16.t1	SP_17.t1	SK_16.t1	SU_15.t1	1	1	1	1	1	GEM1	GEM1	GEM1	GEM1
N0.HOG0000401	OG0000263	n0	SC_17.t1	SP_18.t1	SK_17.t1	SU_16.t1	1	1	1	1	1	SPC72	SPC72	SPC72	SPC72
N0.HOG0000402	OG0000264	n0	SC_18.t1	SP_19.t1	SK_18.t1	SU_17.t1	1	1	1	1	1	BOL3	BOL3	BOL3	BOL3
N0.HOG0000403	OG0000265	n0	SC_19.t1	SP_20.t1	SK_19.t1	SU_18.t1	1	1	1	1	1	BOL1	BOL1	BOL1	BOL1
N0.HOG0000404	OG0000266	n0	SC_20.t1	SP_21.t1	SK_20.t1	SU_19.t1	1	1	1	1	1	GCV3	GCV3	GCV3	GCV3
N0.HOG0000405	OG0000267	n0	SC_21.t1	SP_22.t1	SK_21.t1	SU_20.t1	1	1	1	1	1	PTA1	PTA1	PTA1	PTA1
N0.HOG0000406	OG0000268	n0	SC_22.t1	SP_23.t1	SK_22.t1	SU_21.t1	1	1	1	1	1	ERV46	ERV46	ERV46	ERV46
N0.HOG0000407	OG0000269	n0	SC_23.t1	SP_24.t1	SK_23.t1	SU_22.t1	1	1	1	1	1	CDC24	CDC24	CDC24	CDC24
N0.HOG0000408	OG0000270	n0	SC_24.t1	SP_25.t1	SK_24.t1	SU_23.t1	1	1	1	1	1	CLN3	CLN3	CLN3	CLN3
N0.HOG0000409	OG0000271	n0	SC_25.t1	SP_26.t1	SK_25.t1	SU_24.t1	1	1	1	1	1	CYC3	CYC3	CYC3	CYC3
N0.HOG0000410	OG0000272	n0	SC_26.t1	SP_27.t1	SK_26.t1	SU_25.t1	1	1	1	1	1	CDC19	CDC19	CDC19	CDC19
N0.HOG0000411	OG0000273	n0	SC_27.t1	SP_28.t1	SK_27.t1	SU_26.t1	1	1	1	1	1	YAL037W	YAL037W	YAL037W	YAL037W
N0.HOG0000412	OG0000274	n0	SC_28.t1	SP_29.t1	SK_28.t1	SU_27.t1	1	1	1	1	1	RBG1	RBG1	RBG1	RBG1
N0.HOG0000413	OG0000275	n0	SC_29.t1	SP_30.t1	SK_29.t1	SU_28.t1	1	1	1	1	1	FUN12	FUN12	FUN12	FUN12
N0.HOG0000414	OG0000276	n0	SC_30.t1	SP_31.t1	SK_30.t1	SU_29.t1	1	1	1	1	1	MTW1	MTW1	MTW1	MTW1
N0.HOG0000415	OG0000277	n0	SC_31.t1	SP_32.t1	SK_31.t1	SU_30.t1	1	1	1	1	1	FUN19	FUN19	FUN19	FUN19
N0.HOG0000416	OG0000278	n0	SC_32.t1	SP_33.t1	SK_32.t1	SU_31.t1	1	1	1	1	1	POP5	POP5	POP5	POP5
N0.HOG0000417	OG0000279	n0	SC_33.t1	SP_34.t1	SK_33.t1	SU_32.t1	1	1	1	1	1	PRP45	PRP45	PRP45	PRP45
N0.HOG0000418	OG0000280	n0	SC_34.t1	SP_35.t1	SK_34.t1	SU_33.t1	1	1	1	1	1	GIP4	GIP4	GIP4	GIP4
N0.HOG0000419	OG0000281	n0	SC_35.t1	SP_36.t1	SK_35.t1	SU_34.t1	1	1	1	1	1	SNC1	SNC1	SNC1	SNC1
N0.HOG0000420	OG0000282	n0	SC_36.t1	SP_37.t1	SK_36.t1	SU_35.t1	1	1	1	1	1	MYO4	MYO4	MYO4	MYO4
N0.HOG0000421	OG0000283	n0	SC_37.t1	SP_38.t1	SK_37.t1	SU_36.t1	1	1	1	1	1	FRT2	FRT2	FRT2	FRT2
N0.HOG0000422	OG0000284	n0	SC_38.t1	SP_39.t1	SK_38.t1	SU_37.t1	1	1	1	1	1	SAW1	SAW1	SAW1	SAW1
N0.HOG0000423	OG0000285	n0	SC_39.t1	SP_40.t1	SK_39.t1	SU_38.t1	1	1	1	1	1	DRS2	DRS2	DRS2	DRS2
N0.HOG0000424	OG0000286	n0	SC_40.t1	SP_41.t1	SK_40.t1	SU_39.t1	1	1	1	1	1	MAK16	MAK16	MAK16	MAK16
N0.HOG0000425	OG0000287	n0	SC_41.t1	SP_42.t1	SK_41.t1	SU_40.t1	1	1	1	1	1	LTE1	LTE1	LTE1	LTE1
N0.HOG0000426	OG0000288	n0	SC_43.t1	SP_44.t1	SK_43.t1	SU_42.t1	1	1	1	1	1	FUN26	FUN26	FUN26	FUN26
N0.HOG0000427	OG0000289	n0	SC_44.t1	SP_45.t1	SK_44.t1	SU_43.t1	1	1	1	1	1	CCR4	CCR4	CCR4	CCR4
N0.HOG0000428	OG0000290	n0	SC_45.t1	SP_46.t1	SK_45.t1	SU_44.t1	1	1	1	1	1	ATS1	ATS1	ATS1	ATS1
N0.HOG0000429	OG0000291	n0	SC_46.t1	SP_47.t1	SK_46.t1	SU_45.t1	1	1	1	1	1	FUN30	FUN30	FUN30	FUN30
N0.HOG0000430	OG0000292	n0	SC_47.t1	SP_48.t1	SK_47.t1	SU_46.t1	1	1	1	1	1	LDS1	LDS1	LDS1	LDS1
N0.HOG0000431	OG0000293	n0	SC_48.t1	SP_49.t1	SK_48.t1	SU_47.t1	1	1	1	1	1	PSK1	PSK1	PSK1	PSK1
N0.HOG0000432	OG0000294	n0	SC_49.t1	SP_50.t1	SK_49.t1	SU_48.t1	1	1	1	1	1	TPD3	TPD3	TPD3	TPD3
N0.HOG0000433	OG0000295	n0	SC_50.t1	SP_51.t1	SK_50.t1	SU_49.t1	1	1	1	1	1	NTG1	NTG1	NTG1	NTG1
N0.HOG0000434	OG0000296	n0	SC_51.t1	SP_52.t1	SK_51.t1	SU_50.t1	1	1	1	1	1	SYN8	SYN8	SYN8	SYN8
N0.HOG0000435	OG0000297	n0	SC_52.t1	SP_53.t1	SK_52.t1	SU_51.t1	1	1	1	1	1	DEP1	DEP1	DEP1	DEP1
N0.HOG0000436	OG0000298	n0	SC_53.t1	SP_54.t1	SK_53.t1	SU_52.t1	1	1	1	1	1	CYS3	CYS3	CYS3	CYS3
N0.HOG0000437	OG0000299	n0	SC_54.t1	SP_55.t1	SK_54.t1	SU_53.t1	1	1	1	1	1	SWC3	SWC3	SWC3	SWC3
N0.HOG0000438	OG0000300	n0	SC_55.t1	SP_56.t1	SK_55.t1	SU_54.t1	1	1	1	1	1	MDM10	MDM10	MDM10	MDM10
N0.HOG0000439	OG0000301	n0	SC_56.t1	SP_57.t1	SK_56.t1	SU_55.t1	1	1	1	1	1	SPO7	SPO7	SPO7	SPO7
N0.HOG0000440	OG0000302	n0	SC_57.t1	SP_58.t1	SK_57.t1	SU_56.t1	1	1	1	1	1	FUN14	FUN14	FUN14	FUN14
N0.HOG0000441	OG0000303	n0	SC_58.t1	SP_59.t1	SK_58.t1	SU_57.t1	1	1	1	1	1	ERP2	ERP2	ERP2	ERP2
N0.HOG0000442	OG0000304	n0	SC_60.t1	SP_61.t1	SK_60.t1	SU_59.t1	1	1	1	1	1	EFB1	EFB1	EFB1	EFB1
N0.HOG0000443	OG0000305	n0	SC_61.t1	SP_62.t1	SK_61.t1	SU_60.t1	1	1	1	1	1	VPS8	VPS8	VPS8	VPS8
N0.HOG0000444	OG0000306	n0	SC_62.t1	SP_63.t1	SK_62.t1	SU_61.t1	1	1	1	1	1	TFC3	TFC3	TFC3	TFC3
N0.HOG0000445	OG0000307	n0	SC_63.t1	SP_64.t1	SK_63.t1	SU_62.t1	1	1	1	1	1	NUP60	NUP60	NUP60	NUP60
N0.HOG0000446	OG0000308	n0	SC_64.t1	SP_65.t1	SK_64.t1	SU_63.t1	1	1	1	1	1	ERP1	ERP1	ERP1	ERP1
N0.HOG0000447	OG0000309	n0	SC_65.t1	SP_66.t1	SK_65.t1	SU_64.t1	1	1	1	1	1	SWD1	SWD1	SWD1	SWD1
N0.HOG0000448	OG0000310	n0	SC_66.t1	SP_67.t1	SK_66.t1	SU_65.t1	1	1	1	1	1	RFA1	RFA1	RFA1	RFA1
N0.HOG0000449	OG0000311	n0	SC_67.t1	SP_68.t1	SK_67.t1	SU_66.t1	1	1	1	1	1	SEN34	SEN34	SEN34	SEN34
N0.HOG0000450	OG0000312	n0	SC_68.t1	SP_69.t1	SK_72.t1	SU_69.t1	1	1	1	1	1	BUD14	BUD14	BUD14	BUD14
N0.HOG0000451	OG0000313	n0	SC_69.t1	SP_70.t1	SK_71.t1	SU_70.t1	1	1	1	1	1	ADE1	ADE1	ADE1	ADE1
N0.HOG0000452	OG0000314	n0	SC_70.t1	SP_71.t1	SK_70.t1	SU_71.t1	1	1	1	1	1	KIN3	KIN3	KIN3	KIN3
N0.HOG0000453	OG0000315	n0	SC_71.t1	SP_72.t1	SK_69.t1	SU_72.t1	1	1	1	1	1	CDC15	CDC15	CDC15	CDC15
N0.HOG0000454	OG0000316	n0	SC_80.t1	SP_81.t1	SK_78.t1	SU_78.t1	1	1	1	1	1	SWH1	SWH1	SWH1	SWH1
N0.HOG0000456	OG0000318	n0	SC_92.t1	SP_96.t1	SK_86.t1	SU_91.t1	1	1	1	1	1	MIX23	MIX23	MIX23	MIX23
N0.HOG0000457	OG0000319	n0	SC_93.t1	SP_97.t1	SK_87.t1	SU_92.t1	1	1	1	1	1	SRO77	SRO77	SRO77	SRO77
N0.HOG0000458	OG0000320	n0	SC_94.t1	SP_98.t1	SK_88.t1	SU_93.t1	1	1	1	1	1	PKC1	PKC1	PKC1	PKC1
N0.HOG0000459	OG0000321	n0	SC_95.t1	SP_99.t1	SK_89.t1	SU_94.t1	1	1	1	1	1	SEA4	SEA4	SEA4	SEA4
N0.HOG0000460	OG0000322	n0	SC_96.t1	SP_100.t1	SK_90.t1	SU_95.t1	1	1	1	1	1	RTG3	RTG3	RTG3	RTG3
N0.HOG0000461	OG0000323	n0	SC_97.t1	SP_101.t1	SK_91.t1	SU_96.t1	1	1	1	1	1	SFT2	SFT2	SFT2	SFT2
N0.HOG0000462	OG0000324	n0	SC_98.t1	SP_102.t1	SK_92.t1	SU_97.t1	1	1	1	1	1	ECM21	ECM21	ECM21	ECM21
N0.HOG0000463	OG0000325	n0	SC_99.t1	SP_103.t1	SK_93.t1	SU_98.t1	1	1	1	1	1	ATP1	ATP1	ATP1	ATP1
N0.HOG0000464	OG0000326	n0	SC_100.t1	SP_104.t1	SK_94.t1	SU_99.t1	1	1	1	1	1	BNA4	BNA4	BNA4	BNA4
N0.HOG0000465	OG0000327	n0	SC_101.t1	SP_105.t1	SK_95.t1	SU_100.t1	1	1	1	1	1	BRN1	BRN1	BRN1	BRN1
N0.HOG0000466	OG0000328	n0	SC_102.t1	SP_106.t1	SK_96.t1	SU_101.t1	1	1	1	1	1	MRX3	MRX3	MRX3	MRX3
N0.HOG0000467	OG0000329	n0	SC_103.t1	SP_107.t1	SK_97.t1	SU_102.t1	1	1	1	1	1	ROX3	ROX3	ROX3	ROX3
N0.HOG0000468	OG0000330	n0	SC_104.t1	SP_108.t1	SK_98.t1	SU_103.t1	1	1	1	1	1	RPL32	RPL32	RPL32	RPL32
N0.HOG0000469	OG0000331	n0	SC_105.t1	SP_109.t1	SK_99.t1	SU_104.t1	1	1	1	1	1	SCS22	SCS22	SCS22	SCS22
N0.HOG0000470	OG0000332	n0	SC_106.t1	SP_110.t1	SK_100.t1	SU_105.t1	1	1	1	1	1	MAP2	MAP2	MAP2	MAP2
N0.HOG0000471	OG0000333	n0	SC_107.t1	SP_111.t1	SK_101.t1	SU_106.t1	1	1	1	1	1	MRP21	MRP21	MRP21	MRP21
N0.HOG0000472	OG0000334	n0	SC_108.t1	SP_112.t1	SK_102.t1	SU_107.t1	1	1	1	1	1	AVT5	AVT5	AVT5	AVT5
N0.HOG0000473	OG0000335	n0	SC_109.t1	SP_113.t1	SK_103.t1	SU_108.t1	1	1	1	1	1	TEL1	TEL1	TEL1	TEL1
N0.HOG0000474	OG0000336	n0	SC_111.t1	SP_115.t1	SK_105.t1	SU_110.t1	1	1	1	1	1	YBL086C	YBL086C	YBL086C	YBL086C
N0.HOG0000475	OG0000337	n0	SC_112.t1	SP_116.t1	SK_106.t1	SU_111.t1	1	1	1	1	1	BOI1	BOI1	BOI1	BOI1
N0.HOG0000476	OG0000338	n0	SC_113.t1	SP_117.t1	SK_107.t1	SU_112.t1	1	1	1	1	1	CDC27	CDC27	CDC27	CDC27
N0.HOG0000477	OG0000339	n0	SC_114.t1	SP_118.t1	SK_108.t1	SU_113.t1	1	1	1	1	1	ALG3	ALG3	ALG3	ALG3
N0.HOG0000478	OG0000340	n0	SC_115.t1	SP_119.t1	SK_109.t1	SU_114.t1	1	1	1	1	1	YBL081W	YBL081W	YBL081W	YBL081W
N0.HOG0000479	OG0000341	n0	SC_116.t1	SP_120.t1	SK_110.t1	SU_115.t1	1	1	1	1	1	PET112	PET112	PET112	PET112
N0.HOG0000480	OG0000342	n0	SC_117.t1	SP_121.t1	SK_111.t1	SU_116.t1	1	1	1	1	1	NUP170	NUP170	NUP170	NUP170
N0.HOG0000481	OG0000343	n0	SC_118.t1	SP_122.t1	SK_112.t1	SU_117.t1	1	1	1	1	1	ATG8	ATG8	ATG8	ATG8
N0.HOG0000482	OG0000344	n0	SC_119.t1	SP_123.t1	SK_113.t1	SU_118.t1	1	1	1	1	1	ILS1	ILS1	ILS1	ILS1
N0.HOG0000483	OG0000345	n0	SC_121.t1	SP_125.t1	SK_115.t1	SU_120.t1	1	1	1	1	1	AAR2	AAR2	AAR2	AAR2
N0.HOG0000484	OG0000346	n0	SC_123.t1	SP_127.t1	SK_117.t1	SU_122.t1	1	1	1	1	1	KTI11	KTI11	KTI11	KTI11
N0.HOG0000485	OG0000347	n0	SC_124.t1	SP_128.t1	SK_118.t1	SU_123.t1	1	1	1	1	1	AST1	AST1	AST1	AST1
N0.HOG0000486	OG0000348	n0	SC_126.t1	SP_130.t1	SK_120.t1	SU_125.t1	1	1	1	1	1	UBP13	UBP13	UBP13	UBP13
N0.HOG0000487	OG0000349	n0	SC_127.t1	SP_131.t1	SK_121.t1	SU_126.t1	1	1	1	1	1	SEF1	SEF1	SEF1	SEF1
N0.HOG0000488	OG0000350	n0	SC_128.t1	SP_132.t1	SK_122.t1	SU_127.t1	1	1	1	1	1	PRX1	PRX1	PRX1	PRX1
N0.HOG0000489	OG0000351	n0	SC_129.t1	SP_133.t1	SK_123.t1	SU_128.t1	1	1	1	1	1	KIP1	KIP1	KIP1	KIP1
N0.HOG0000490	OG0000352	n0	SC_130.t1	SP_134.t1	SK_124.t1	SU_129.t1	1	1	1	1	1	SKT5	SKT5	SKT5	SKT5
N0.HOG0000491	OG0000353	n0	SC_131.t1	SP_135.t1	SK_125.t1	SU_130.t1	1	1	1	1	1	YEL1	YEL1	YEL1	YEL1
N0.HOG0000492	OG0000354	n0	SC_132.t1	SP_136.t1	SK_126.t1	SU_131.t1	1	1	1	1	1	CMC2	CMC2	CMC2	CMC2
N0.HOG0000493	OG0000355	n0	SC_133.t1	SP_137.t1	SK_127.t1	SU_132.t1	1	1	1	1	1	IAI11	IAI11	IAI11	IAI11
N0.HOG0000494	OG0000356	n0	SC_134.t1	SP_138.t1	SK_128.t1	SU_133.t1	1	1	1	1	1	SHP1	SHP1	SHP1	SHP1
N0.HOG0000495	OG0000357	n0	SC_135.t1	SP_139.t1	SK_129.t1	SU_134.t1	1	1	1	1	1	PTH2	PTH2	PTH2	PTH2
N0.HOG0000496	OG0000358	n0	SC_136.t1	SP_140.t1	SK_130.t1	SU_135.t1	1	1	1	1	1	PTC3	PTC3	PTC3	PTC3
N0.HOG0000497	OG0000359	n0	SC_137.t1	SP_141.t1	SK_131.t1	SU_136.t1	1	1	1	1	1	YBL055C	YBL055C	YBL055C	YBL055C
N0.HOG0000498	OG0000360	n0	SC_138.t1	SP_142.t1	SK_132.t1	SU_137.t1	1	1	1	1	1	TOD6	TOD6	TOD6	TOD6
N0.HOG0000499	OG0000361	n0	SC_139.t1	SP_143.t1	SK_133.t1	SU_138.t1	1	1	1	1	1	SAS3	SAS3	SAS3	SAS3
N0.HOG0000500	OG0000362	n0	SC_140.t1	SP_144.t1	SK_134.t1	SU_139.t1	1	1	1	1	1	PIN4	PIN4	PIN4	PIN4
N0.HOG0000501	OG0000363	n0	SC_141.t1	SP_145.t1	SK_135.t1	SU_140.t1	1	1	1	1	1	SEC17	SEC17	SEC17	SEC17
N0.HOG0000502	OG0000364	n0	SC_142.t1	SP_146.t1	SK_136.t1	SU_141.t1	1	1	1	1	1	MOH1	MOH1	MOH1	MOH1
N0.HOG0000503	OG0000365	n0	SC_143.t1	SP_147.t1	SK_137.t1	SU_142.t1	1	1	1	1	1	EDE1	EDE1	EDE1	EDE1
N0.HOG0000504	OG0000366	n0	SC_144.t1	SP_148.t1	SK_138.t1	SU_143.t1	1	1	1	1	1	PSY4	PSY4	PSY4	PSY4
N0.HOG0000505	OG0000367	n0	SC_145.t1	SP_149.t1	SK_139.t1	SU_144.t1	1	1	1	1	1	COR1	COR1	COR1	COR1
N0.HOG0000506	OG0000368	n0	SC_146.t1	SP_150.t1	SK_140.t1	SU_145.t1	1	1	1	1	1	ECM13	ECM13	ECM13	ECM13
N0.HOG0000507	OG0000369	n0	SC_148.t1	SP_152.t1	SK_142.t1	SU_148.t1	1	1	1	1	1	PRE7	PRE7	PRE7	PRE7
N0.HOG0000508	OG0000370	n0	SC_149.t1	SP_153.t1	SK_143.t1	SU_149.t1	1	1	1	1	1	ERD2	ERD2	ERD2	ERD2
N0.HOG0000509	OG0000371	n0	SC_150.t1	SP_154.t1	SK_144.t1	SU_150.t1	1	1	1	1	1	MIN6	MIN6	MIN6	MIN6
N0.HOG0000510	OG0000372	n0	SC_152.t1	SP_156.t1	SK_146.t1	SU_152.t1	1	1	1	1	1	MRPL16	MRPL16	MRPL16	MRPL16
N0.HOG0000511	OG0000373	n0	SC_153.t1	SP_157.t1	SK_147.t1	SU_153.t1	1	1	1	1	1	APL3	APL3	APL3	APL3
N0.HOG0000512	OG0000374	n0	SC_154.t1	SP_158.t1	SK_148.t1	SU_154.t1	1	1	1	1	1	YBL036C	YBL036C	YBL036C	YBL036C
N0.HOG0000513	OG0000375	n0	SC_155.t1	SP_159.t1	SK_149.t1	SU_155.t1	1	1	1	1	1	POL12	POL12	POL12	POL12
N0.HOG0000514	OG0000376	n0	SC_156.t1	SP_160.t1	SK_150.t1	SU_156.t1	1	1	1	1	1	STU1	STU1	STU1	STU1
N0.HOG0000515	OG0000377	n0	SC_157.t1	SP_161.t1	SK_151.t1	SU_157.t1	1	1	1	1	1	RIB1	RIB1	RIB1	RIB1
N0.HOG0000516	OG0000378	n0	SC_158.t1	SP_162.t1	SK_152.t1	SU_158.t1	1	1	1	1	1	HEK2	HEK2	HEK2	HEK2
N0.HOG0000517	OG0000379	n0	SC_159.t1	SP_163.t1	SK_153.t1	SU_159.t1	1	1	1	1	1	SHE1	SHE1	SHE1	SHE1
N0.HOG0000518	OG0000380	n0	SC_161.t1	SP_165.t1	SK_155.t1	SU_161.t1	1	1	1	1	1	YBL029C-A	YBL029C-A	YBL029C-A	YBL029C-A
N0.HOG0000519	OG0000381	n0	SC_162.t1	SP_166.t1	SK_156.t1	SU_162.t1	1	1	1	1	1	YBL029W	YBL029W	YBL029W	YBL029W
N0.HOG0000520	OG0000382	n0	SC_163.t1	SP_167.t1	SK_157.t1	SU_163.t1	1	1	1	1	1	YBL028C	YBL028C	YBL028C	YBL028C
N0.HOG0000521	OG0000383	n0	SC_166.t1	SP_169.t1	SK_160.t1	SU_166.t1	1	1	1	1	1	LSM2	LSM2	LSM2	LSM2
N0.HOG0000522	OG0000384	n0	SC_167.t1	SP_170.t1	SK_161.t1	SU_167.t1	1	1	1	1	1	RRN10	RRN10	RRN10	RRN10
N0.HOG0000523	OG0000385	n0	SC_168.t1	SP_171.t1	SK_162.t1	SU_168.t1	1	1	1	1	1	NCL1	NCL1	NCL1	NCL1
N0.HOG0000524	OG0000386	n0	SC_169.t1	SP_172.t1	SK_163.t1	SU_169.t1	1	1	1	1	1	MCM2	MCM2	MCM2	MCM2
N0.HOG0000525	OG0000387	n0	SC_170.t1	SP_173.t1	SK_164.t1	SU_170.t1	1	1	1	1	1	PIM1	PIM1	PIM1	PIM1
N0.HOG0000526	OG0000388	n0	SC_171.t1	SP_174.t1	SK_165.t1	SU_171.t1	1	1	1	1	1	HAP3	HAP3	HAP3	HAP3
N0.HOG0000527	OG0000389	n0	SC_172.t1	SP_175.t1	SK_166.t1	SU_172.t1	1	1	1	1	1	RFT1	RFT1	RFT1	RFT1
N0.HOG0000528	OG0000390	n0	SC_174.t1	SP_177.t1	SK_168.t1	SU_176.t1	1	1	1	1	1	POP8	POP8	POP8	POP8
N0.HOG0000529	OG0000391	n0	SC_176.t1	SP_179.t1	SK_170.t1	SU_178.t1	1	1	1	1	1	FUS3	FUS3	FUS3	FUS3
N0.HOG0000530	OG0000392	n0	SC_177.t1	SP_180.t1	SK_171.t1	SU_179.t1	1	1	1	1	1	ACH1	ACH1	ACH1	ACH1
N0.HOG0000531	OG0000393	n0	SC_178.t1	SP_181.t1	SK_172.t1	SU_180.t1	1	1	1	1	1	RRN6	RRN6	RRN6	RRN6
N0.HOG0000532	OG0000394	n0	SC_179.t1	SP_182.t1	SK_173.t1	SU_181.t1	1	1	1	1	1	FMT1	FMT1	FMT1	FMT1
N0.HOG0000533	OG0000395	n0	SC_180.t1	SP_183.t1	SK_174.t1	SU_182.t1	1	1	1	1	1	SCT1	SCT1	SCT1	SCT1
N0.HOG0000534	OG0000396	n0	SC_181.t1	SP_184.t1	SK_175.t1	SU_183.t1	1	1	1	1	1	LAA2	LAA2	LAA2	LAA2
N0.HOG0000535	OG0000397	n0	SC_182.t1	SP_185.t1	SK_176.t1	SU_184.t1	1	1	1	1	1	ALK2	ALK2	ALK2	ALK2
N0.HOG0000536	OG0000398	n0	SC_183.t1	SP_186.t1	SK_177.t1	SU_185.t1	1	1	1	1	1	HIR1	HIR1	HIR1	HIR1
N0.HOG0000537	OG0000399	n0	SC_184.t1	SP_187.t1	SK_178.t1	SU_186.t1	1	1	1	1	1	SLA1	SLA1	SLA1	SLA1
N0.HOG0000538	OG0000400	n0	SC_185.t1	SP_188.t1	SK_179.t1	SU_187.t1	1	1	1	1	1	LDB7	LDB7	LDB7	LDB7
N0.HOG0000539	OG0000401	n0	SC_186.t1	SP_189.t1	SK_180.t1	SU_188.t1	1	1	1	1	1	PDR3	PDR3	PDR3	PDR3
N0.HOG0000540	OG0000402	n0	SC_187.t1	SP_190.t1	SK_181.t1	SU_189.t1	1	1	1	1	1	UTP20	UTP20	UTP20	UTP20
N0.HOG0000541	OG0000403	n0	SC_189.t1	SP_192.t1	SK_183.t1	SU_191.t1	1	1	1	1	1	HTB2	HTB2	HTB2	HTB1
N0.HOG0000542	OG0000404	n0	SC_190.t1	SP_193.t1	SK_184.t1	SU_192.t1	1	1	1	1	1	ECM15	ECM15	ECM15	ECM15
N0.HOG0000543	OG0000405	n0	SC_192.t1	SP_195.t1	SK_186.t1	SU_194.t1	1	1	1	1	1	RER2	RER2	RER2	RER2
N0.HOG0000544	OG0000406	n0	SC_193.t1	SP_196.t1	SK_187.t1	SU_195.t1	1	1	1	1	1	COQ1	COQ1	COQ1	COQ1
N0.HOG0000545	OG0000407	n0	SC_194.t1	SP_197.t1	SK_188.t1	SU_196.t1	1	1	1	1	1	GPI18	GPI18	GPI18	GPI18
N0.HOG0000546	OG0000408	n0	SC_195.t1	SP_198.t1	SK_189.t1	SU_197.t1	1	1	1	1	1	RCR1	RCR1	RCR1	RCR1
N0.HOG0000547	OG0000409	n0	SC_196.t1	SP_199.t1	SK_190.t1	SU_198.t1	1	1	1	1	1	UGA2	UGA2	UGA2	UGA2
N0.HOG0000548	OG0000410	n0	SC_197.t1	SP_200.t1	SK_191.t1	SU_199.t1	1	1	1	1	1	DSF2	DSF2	DSF2	DSF2
N0.HOG0000549	OG0000411	n0	SC_201.t1	SP_204.t1	SK_195.t1	SU_202.t1	1	1	1	1	1	IPP1	IPP1	IPP1	IPP1
N0.HOG0000550	OG0000412	n0	SC_203.t1	SP_207.t1	SK_196.t1	SU_203.t1	1	1	1	1	1	GRX7	GRX7	GRX7	GRX7
N0.HOG0000551	OG0000413	n0	SC_204.t1	SP_208.t1	SK_197.t1	SU_204.t1	1	1	1	1	1	MNN2	MNN2	MNN2	MNN2
N0.HOG0000552	OG0000414	n0	SC_205.t1	SP_209.t1	SK_198.t1	SU_205.t1	1	1	1	1	1	YBR016W	YBR016W	YBR016W	YBR016W
N0.HOG0000553	OG0000415	n0	SC_206.t1	SP_210.t1	SK_199.t1	SU_206.t1	1	1	1	1	1	KAP104	KAP104	KAP104	KAP104
N0.HOG0000554	OG0000416	n0	SC_207.t1	SP_211.t1	SK_200.t1	SU_207.t1	1	1	1	1	1	GAL7	GAL7	GAL7	GAL7
N0.HOG0000555	OG0000417	n0	SC_208.t1	SP_212.t1	SK_201.t1	SU_208.t1	1	1	1	1	1	GAL10	GAL10	GAL10	GAL10
N0.HOG0000556	OG0000418	n0	SC_211.t1	SP_215.t1	SK_204.t1	SU_211.t1	1	1	1	1	1	POA1	POA1	POA1	POA1
N0.HOG0000557	OG0000419	n0	SC_212.t1	SP_216.t1	SK_205.t1	SU_212.t1	1	1	1	1	1	CHS3	CHS3	CHS3	CHS3
N0.HOG0000558	OG0000420	n0	SC_213.t1	SP_217.t1	SK_206.t1	SU_213.t1	1	1	1	1	1	SCO2	SCO2	SCO2	SCO2
N0.HOG0000559	OG0000421	n0	SC_214.t1	SP_218.t1	SK_207.t1	SU_214.t1	1	1	1	1	1	OLA1	OLA1	OLA1	OLA1
N0.HOG0000560	OG0000422	n0	SC_215.t1	SP_219.t1	SK_208.t1	SU_215.t1	1	1	1	1	1	ETR1	ETR1	ETR1	ETR1
N0.HOG0000561	OG0000423	n0	SC_216.t1	SP_220.t1	SK_209.t1	SU_216.t1	1	1	1	1	1	YPK3	YPK3	YPK3	YPK3
N0.HOG0000562	OG0000424	n0	SC_217.t1	SP_221.t1	SK_210.t1	SU_217.t1	1	1	1	1	1	CDS1	CDS1	CDS1	CDS1
N0.HOG0000563	OG0000425	n0	SC_218.t1	SP_222.t1	SK_211.t1	SU_218.t1	1	1	1	1	1	RKM3	RKM3	RKM3	RKM3
N0.HOG0000564	OG0000426	n0	SC_221.t1	SP_225.t1	SK_213.t1	SU_1079.t1	1	1	1	1	1	EDS1	EDS1	EDS1	EDS1
N0.HOG0000565	OG0000427	n0	SC_222.t1	SP_226.t1	SK_214.t1	SU_1080.t1	1	1	1	1	1	HMT1	HMT1	HMT1	HMT1
N0.HOG0000566	OG0000428	n0	SC_223.t1	SP_227.t1	SK_215.t1	SU_1081.t1	1	1	1	1	1	PDX3	PDX3	PDX3	PDX3
N0.HOG0000567	OG0000429	n0	SC_224.t1	SP_228.t1	SK_216.t1	SU_1082.t1	1	1	1	1	1	CSG2	CSG2	CSG2	CSG2
N0.HOG0000568	OG0000430	n0	SC_225.t1	SP_229.t1	SK_217.t1	SU_1083.t1	1	1	1	1	1	SCO1	SCO1	SCO1	SCO1
N0.HOG0000569	OG0000431	n0	SC_226.t1	SP_230.t1	SK_218.t1	SU_1084.t1	1	1	1	1	1	CHS2	CHS2	CHS2	CHS2
N0.HOG0000570	OG0000432	n0	SC_227.t1	SP_231.t1	SK_219.t1	SU_1085.t1	1	1	1	1	1	ATP3	ATP3	ATP3	ATP3
N0.HOG0000571	OG0000433	n0	SC_228.t1	SP_232.t1	SK_220.t1	SU_1086.t1	1	1	1	1	1	FIG1	FIG1	FIG1	FIG1
N0.HOG0000572	OG0000434	n0	SC_229.t1	SP_233.t1	SK_221.t1	SU_1087.t1	1	1	1	1	1	FAT1	FAT1	FAT1	FAT1
N0.HOG0000573	OG0000435	n0	SC_230.t1	SP_234.t1	SK_222.t1	SU_1088.t1	1	1	1	1	1	CST26	CST26	CST26	CST26
N0.HOG0000574	OG0000436	n0	SC_231.t1	SP_235.t1	SK_223.t1	SU_1089.t1	1	1	1	1	1	QDR3	QDR3	QDR3	QDR3
N0.HOG0000575	OG0000437	n0	SC_232.t1	SP_236.t1	SK_224.t1	SU_1090.t1	1	1	1	1	1	TCM62	TCM62	TCM62	TCM62
N0.HOG0000576	OG0000438	n0	SC_233.t1	SP_237.t1	SK_225.t1	SU_1091.t1	1	1	1	1	1	GIP1	GIP1	GIP1	GIP1
N0.HOG0000577	OG0000439	n0	SC_234.t1	SP_238.t1	SK_226.t1	SU_1092.t1	1	1	1	1	1	ZTA1	ZTA1	ZTA1	ZTA1
N0.HOG0000578	OG0000440	n0	SC_235.t1	SP_239.t1	SK_227.t1	SU_1093.t1	1	1	1	1	1	FMP23	FMP23	FMP23	FMP23
N0.HOG0000579	OG0000441	n0	SC_237.t1	SP_241.t1	SK_229.t1	SU_1095.t1	1	1	1	1	1	REB1	REB1	REB1	REB1
N0.HOG0000580	OG0000442	n0	SC_238.t1	SP_242.t1	SK_230.t1	SU_1096.t1	1	1	1	1	1	REG2	REG2	REG2	REG2
N0.HOG0000581	OG0000443	n0	SC_239.t1	SP_243.t1	SK_231.t1	SU_1097.t1	1	1	1	1	1	RFS1	RFS1	RFS1	RFS1
N0.HOG0000582	OG0000444	n0	SC_240.t1	SP_244.t1	SK_232.t1	SU_1098.t1	1	1	1	1	1	YBR053C	YBR053C	YBR053C	YBR053C
N0.HOG0000583	OG0000445	n0	SC_241.t1	SP_245.t1	SK_233.t1	SU_1099.t1	1	1	1	1	1	YRO2	YRO2	YRO2	YRO2
N0.HOG0000584	OG0000446	n0	SC_242.t1	SP_246.t1	SK_234.t1	SU_1100.t1	1	1	1	1	1	PRP6	PRP6	PRP6	PRP6
N0.HOG0000585	OG0000447	n0	SC_243.t1	SP_247.t1	SK_235.t1	SU_1101.t1	1	1	1	1	1	MRX18	MRX18	MRX18	MRX18
N0.HOG0000586	OG0000448	n0	SC_245.t1	SP_249.t1	SK_236.t1	SU_1104.t1	1	1	1	1	1	MUM2	MUM2	MUM2	MUM2
N0.HOG0000587	OG0000449	n0	SC_246.t1	SP_250.t1	SK_237.t1	SU_1105.t1	1	1	1	1	1	UBP14	UBP14	UBP14	UBP14
N0.HOG0000588	OG0000450	n0	SC_247.t1	SP_251.t1	SK_238.t1	SU_1106.t1	1	1	1	1	1	TSC3	TSC3	TSC3	TSC3
N0.HOG0000589	OG0000451	n0	SC_248.t1	SP_252.t1	SK_239.t1	SU_1107.t1	1	1	1	1	1	AKL1	AKL1	AKL1	AKL1
N0.HOG0000590	OG0000452	n0	SC_249.t1	SP_253.t1	SK_240.t1	SU_1108.t1	1	1	1	1	1	ORC2	ORC2	ORC2	ORC2
N0.HOG0000591	OG0000453	n0	SC_250.t1	SP_255.t1	SK_243.t1	SU_1110.t1	1	1	1	1	1	TRM7	TRM7	TRM7	TRM7
N0.HOG0000592	OG0000454	n0	SC_251.t1	SP_256.t1	SK_244.t1	SU_1111.t1	1	1	1	1	1	YBR062C	YBR062C	YBR062C	YBR062C
N0.HOG0000593	OG0000455	n0	SC_252.t1	SP_257.t1	SK_245.t1	SU_1112.t1	1	1	1	1	1	YBR063C	YBR063C	YBR063C	YBR063C
N0.HOG0000594	OG0000456	n0	SC_253.t1	SP_258.t1	SK_246.t1	SU_1113.t1	1	1	1	1	1	ECM2	ECM2	ECM2	ECM2
N0.HOG0000595	OG0000457	n0	SC_254.t1	SP_259.t1	SK_247.t1	SU_1114.t1	1	1	1	1	1	NRG2	NRG2	NRG2	NRG2
N0.HOG0000596	OG0000458	n0	SC_255.t1	SP_260.t1	SK_248.t1	SU_1115.t1	1	1	1	1	1	TIP1	TIP1	TIP1	TIP1
N0.HOG0000597	OG0000459	n0	SC_257.t1	SP_262.t1	SK_250.t1	SU_1117.t1	1	1	1	1	1	TAT1	TAT1	TAT1	TAT1
N0.HOG0000598	OG0000460	n0	SC_258.t1	SP_263.t1	SK_251.t1	SU_1118.t1	1	1	1	1	1	ALG14	ALG14	ALG14	ALG14
N0.HOG0000599	OG0000461	n0	SC_259.t1	SP_264.t1	SK_252.t1	SU_1119.t1	1	1	1	1	1	YBR071W	YBR071W	YBR071W	YBR071W
N0.HOG0000600	OG0000462	n0	SC_260.t1	SP_265.t1	SK_253.t1	SU_1120.t1	1	1	1	1	1	HSP26	HSP26	HSP26	HSP26
N0.HOG0000601	OG0000463	n0	SC_261.t1	SP_266.t1	SK_254.t1	SU_1121.t1	1	1	1	1	1	RDH54	RDH54	RDH54	RDH54
N0.HOG0000602	OG0000464	n0	SC_262.t1	SP_267.t1	SK_255.t1	SU_1122.t1	1	1	1	1	1	PFF1	PFF1	PFF1	PFF1
N0.HOG0000603	OG0000465	n0	SC_263.t1	SP_268.t1	SK_256.t1	SU_1123.t1	1	1	1	1	1	ECM8	ECM8	ECM8	ECM8
N0.HOG0000604	OG0000466	n0	SC_264.t1	SP_269.t1	SK_257.t1	SU_1124.t1	1	1	1	1	1	SLM4	SLM4	SLM4	SLM4
N0.HOG0000605	OG0000467	n0	SC_265.t1	SP_270.t1	SK_258.t1	SU_1125.t1	1	1	1	1	1	ECM33	ECM33	ECM33	ECM33
N0.HOG0000606	OG0000468	n0	SC_266.t1	SP_271.t1	SK_259.t1	SU_1126.t1	1	1	1	1	1	RPG1	RPG1	RPG1	RPG1
N0.HOG0000607	OG0000469	n0	SC_267.t1	SP_272.t1	SK_260.t1	SU_1127.t1	1	1	1	1	1	SEC18	SEC18	SEC18	SEC18
N0.HOG0000608	OG0000470	n0	SC_268.t1	SP_273.t1	SK_261.t1	SU_1128.t1	1	1	1	1	1	SPT7	SPT7	SPT7	SPT7
N0.HOG0000609	OG0000471	n0	SC_269.t1	SP_274.t1	SK_262.t1	SU_1129.t1	1	1	1	1	1	UBC4	UBC4	UBC4	UBC4
N0.HOG0000610	OG0000472	n0	SC_270.t1	SP_275.t1	SK_263.t1	SU_1130.t1	1	1	1	1	1	TEC1	TEC1	TEC1	TEC1
N0.HOG0000611	OG0000473	n0	SC_274.t1	SP_279.t1	SK_268.t1	SU_1135.t1	1	1	1	1	1	YBR085C-A	YBR085C-A	YBR085C-A	YBR085C-A
N0.HOG0000612	OG0000474	n0	SC_275.t1	SP_280.t1	SK_269.t1	SU_1136.t1	1	1	1	1	1	IST2	IST2	IST2	IST2
N0.HOG0000613	OG0000475	n0	SC_276.t1	SP_281.t1	SK_270.t1	SU_1137.t1	1	1	1	1	1	RFC5	RFC5	RFC5	RFC5
N0.HOG0000614	OG0000476	n0	SC_277.t1	SP_282.t1	SK_271.t1	SU_1138.t1	1	1	1	1	1	POL30	POL30	POL30	POL30
N0.HOG0000615	OG0000477	n0	SC_278.t1	SP_283.t1	SK_272.t1	SU_1139.t1	1	1	1	1	1	NHP6B	NHP6B	NHP6B	NHP6B
N0.HOG0000616	OG0000478	n0	SC_279.t1	SP_284.t1	SK_273.t1	SU_1140.t1	1	1	1	1	1	TIM12	TIM12	TIM12	TIM12
N0.HOG0000617	OG0000479	n0	SC_282.t1	SP_287.t1	SK_276.t1	SU_1143.t1	1	1	1	1	1	PBY1	PBY1	PBY1	PBY1
N0.HOG0000618	OG0000480	n0	SC_283.t1	SP_288.t1	SK_277.t1	SU_1144.t1	1	1	1	1	1	RXT2	RXT2	RXT2	RXT2
N0.HOG0000619	OG0000481	n0	SC_284.t1	SP_289.t1	SK_278.t1	SU_1145.t1	1	1	1	1	1	YBR096W	YBR096W	YBR096W	YBR096W
N0.HOG0000620	OG0000482	n0	SC_285.t1	SP_290.t1	SK_279.t1	SU_1146.t1	1	1	1	1	1	VPS15	VPS15	VPS15	VPS15
N0.HOG0000621	OG0000483	n0	SC_286.t1	SP_291.t1	SK_280.t1	SU_1147.t1	1	1	1	1	1	MMS4	MMS4	MMS4	MMS4
N0.HOG0000622	OG0000484	n0	SC_287.t1	SP_292.t1	SK_281.t1	SU_1148.t1	1	1	1	1	1	FES1	FES1	FES1	FES1
N0.HOG0000623	OG0000485	n0	SC_288.t1	SP_293.t1	SK_282.t1	SU_1149.t1	1	1	1	1	1	EXO84	EXO84	EXO84	EXO84
N0.HOG0000624	OG0000486	n0	SC_289.t1	SP_294.t1	SK_283.t1	SU_1150.t1	1	1	1	1	1	SIF2	SIF2	SIF2	SIF2
N0.HOG0000625	OG0000487	n0	SC_290.t1	SP_295.t1	SK_284.t1	SU_1151.t1	1	1	1	1	1	YMC2	YMC2	YMC2	YMC2
N0.HOG0000626	OG0000488	n0	SC_291.t1	SP_296.t1	SK_285.t1	SU_1152.t1	1	1	1	1	1	VID24	VID24	VID24	VID24
N0.HOG0000627	OG0000489	n0	SC_292.t1	SP_297.t1	SK_286.t1	SU_1153.t1	1	1	1	1	1	SND3	SND3	SND3	SND3
N0.HOG0000628	OG0000490	n0	SC_293.t1	SP_298.t1	SK_287.t1	SU_1154.t1	1	1	1	1	1	IML3	IML3	IML3	IML3
N0.HOG0000629	OG0000491	n0	SC_294.t1	SP_299.t1	SK_288.t1	SU_1155.t1	1	1	1	1	1	AIM3	AIM3	AIM3	AIM3
N0.HOG0000630	OG0000492	n0	SC_295.t1	SP_300.t1	SK_289.t1	SU_1156.t1	1	1	1	1	1	CMD1	CMD1	CMD1	CMD1
N0.HOG0000631	OG0000493	n0	SC_296.t1	SP_301.t1	SK_290.t1	SU_1157.t1	1	1	1	1	1	ALG1	ALG1	ALG1	ALG1
N0.HOG0000632	OG0000494	n0	SC_297.t1	SP_302.t1	SK_291.t1	SU_1158.t1	1	1	1	1	1	YSA1	YSA1	YSA1	YSA1
N0.HOG0000633	OG0000495	n0	SC_298.t1	SP_303.t1	SK_292.t1	SU_1159.t1	1	1	1	1	1	SUS1	SUS1	SUS1	SUS1
N0.HOG0000634	OG0000496	n0	SC_299.t1	SP_304.t1	SK_293.t1	SU_1160.t1	1	1	1	1	1	CYC8	CYC8	CYC8	CYC8
N0.HOG0000635	OG0000497	n0	SC_300.t1	SP_305.t1	SK_294.t1	SU_1161.t1	1	1	1	1	1	RAD16	RAD16	RAD16	RAD16
N0.HOG0000636	OG0000498	n0	SC_301.t1	SP_306.t1	SK_295.t1	SU_1162.t1	1	1	1	1	1	LYS2	LYS2	LYS2	LYS2
N0.HOG0000637	OG0000499	n0	SC_305.t1	SP_309.t1	SK_298.t1	SU_1165.t1	1	1	1	1	1	MUD1	MUD1	MUD1	MUD1
N0.HOG0000638	OG0000500	n0	SC_306.t1	SP_310.t1	SK_299.t1	SU_1166.t1	1	1	1	1	1	CBP6	CBP6	CBP6	CBP6
N0.HOG0000639	OG0000501	n0	SC_307.t1	SP_311.t1	SK_300.t1	SU_1167.t1	1	1	1	1	1	GRS1	GRS1	GRS1	GRS1
N0.HOG0000640	OG0000502	n0	SC_308.t1	SP_312.t1	SK_301.t1	SU_1168.t1	1	1	1	1	1	MRPL36	MRPL36	MRPL36	MRPL36
N0.HOG0000641	OG0000503	n0	SC_309.t1	SP_313.t1	SK_302.t1	SU_1169.t1	1	1	1	1	1	TFC1	TFC1	TFC1	TFC1
N0.HOG0000642	OG0000504	n0	SC_310.t1	SP_314.t1	SK_303.t1	SU_1170.t1	1	1	1	1	1	PTC4	PTC4	PTC4	PTC4
N0.HOG0000643	OG0000505	n0	SC_311.t1	SP_315.t1	SK_304.t1	SU_1171.t1	1	1	1	1	1	TPS1	TPS1	TPS1	TPS1
N0.HOG0000644	OG0000506	n0	SC_313.t1	SP_317.t1	SK_305.t1	SU_1172.t1	1	1	1	1	1	VMA2	VMA2	VMA2	VMA2
N0.HOG0000645	OG0000507	n0	SC_314.t1	SP_318.t1	SK_306.t1	SU_1173.t1	1	1	1	1	1	ATG14	ATG14	ATG14	ATG14
N0.HOG0000646	OG0000508	n0	SC_315.t1	SP_319.t1	SK_307.t1	SU_1174.t1	1	1	1	1	1	OPY1	OPY1	OPY1	OPY1
N0.HOG0000647	OG0000509	n0	SC_316.t1	SP_320.t1	SK_308.t1	SU_1175.t1	1	1	1	1	1	SHE3	SHE3	SHE3	SHE3
N0.HOG0000648	OG0000510	n0	SC_317.t1	SP_321.t1	SK_309.t1	SU_1176.t1	1	1	1	1	1	CCZ1	CCZ1	CCZ1	CCZ1
N0.HOG0000649	OG0000511	n0	SC_318.t1	SP_322.t1	SK_310.t1	SU_1177.t1	1	1	1	1	1	AGP2	AGP2	AGP2	AGP2
N0.HOG0000650	OG0000512	n0	SC_319.t1	SP_323.t1	SK_311.t1	SU_1178.t1	1	1	1	1	1	HSL7	HSL7	HSL7	HSL7
N0.HOG0000651	OG0000513	n0	SC_320.t1	SP_324.t1	SK_312.t1	SU_1179.t1	1	1	1	1	1	CKS1	CKS1	CKS1	CKS1
N0.HOG0000652	OG0000514	n0	SC_321.t1	SP_325.t1	SK_313.t1	SU_1180.t1	1	1	1	1	1	MEC1	MEC1	MEC1	MEC1
N0.HOG0000653	OG0000515	n0	SC_322.t1	SP_326.t1	SK_314.t1	SU_1181.t1	1	1	1	1	1	YBR137W	YBR137W	YBR137W	YBR137W
N0.HOG0000654	OG0000516	n0	SC_323.t1	SP_327.t1	SK_315.t1	SU_1182.t1	1	1	1	1	1	YBR138C	YBR138C	YBR138C	YBR138C
N0.HOG0000655	OG0000517	n0	SC_324.t1	SP_328.t1	SK_316.t1	SU_1183.t1	1	1	1	1	1	ATG42	ATG42	ATG42	ATG42
N0.HOG0000656	OG0000518	n0	SC_326.t1	SP_330.t1	SK_318.t1	SU_1185.t1	1	1	1	1	1	BMT2	BMT2	BMT2	BMT2
N0.HOG0000657	OG0000519	n0	SC_327.t1	SP_331.t1	SK_319.t1	SU_1186.t1	1	1	1	1	1	MAK5	MAK5	MAK5	MAK5
N0.HOG0000658	OG0000520	n0	SC_331.t1	SP_334.t1	SK_322.t1	SU_1189.t1	1	1	1	1	1	MRPS9	MRPS9	MRPS9	MRPS9
N0.HOG0000659	OG0000521	n0	SC_332.t1	SP_335.t1	SK_323.t1	SU_1190.t1	1	1	1	1	1	RTC2	RTC2	RTC2	RTC2
N0.HOG0000660	OG0000522	n0	SC_333.t1	SP_336.t1	SK_324.t1	SU_1191.t1	1	1	1	1	1	YSW1	YSW1	YSW1	YSW1
N0.HOG0000661	OG0000523	n0	SC_334.t1	SP_337.t1	SK_325.t1	SU_1192.t1	1	1	1	1	1	ARA1	ARA1	ARA1	ARA1
N0.HOG0000662	OG0000524	n0	SC_335.t1	SP_338.t1	SK_326.t1	SU_1193.t1	1	1	1	1	1	TBS1	TBS1	TBS1	TBS1
N0.HOG0000663	OG0000525	n0	SC_336.t1	SP_339.t1	SK_327.t1	SU_1194.t1	1	1	1	1	1	APD1	APD1	APD1	APD1
N0.HOG0000664	OG0000526	n0	SC_337.t1	SP_340.t1	SK_328.t1	SU_1195.t1	1	1	1	1	1	SPP381	SPP381	SPP381	SPP381
N0.HOG0000665	OG0000527	n0	SC_338.t1	SP_341.t1	SK_329.t1	SU_1196.t1	1	1	1	1	1	RIB7	RIB7	RIB7	RIB7
N0.HOG0000666	OG0000528	n0	SC_339.t1	SP_342.t1	SK_330.t1	SU_1197.t1	1	1	1	1	1	RPB5	RPB5	RPB5	RPB5
N0.HOG0000667	OG0000529	n0	SC_340.t1	SP_343.t1	SK_331.t1	SU_1198.t1	1	1	1	1	1	CNS1	CNS1	CNS1	CNS1
N0.HOG0000668	OG0000530	n0	SC_341.t1	SP_344.t1	SK_332.t1	SU_1199.t1	1	1	1	1	1	SLI15	SLI15	SLI15	SLI15
N0.HOG0000669	OG0000531	n0	SC_342.t1	SP_345.t1	SK_333.t1	SU_1200.t1	1	1	1	1	1	ICS2	ICS2	ICS2	ICS2
N0.HOG0000670	OG0000532	n0	SC_343.t1	SP_346.t1	SK_334.t1	SU_1201.t1	1	1	1	1	1	AMN1	AMN1	AMN1	AMN1
N0.HOG0000671	OG0000533	n0	SC_344.t1	SP_347.t1	SK_335.t1	SU_1202.t1	1	1	1	1	1	IFA38	IFA38	IFA38	IFA38
N0.HOG0000672	OG0000534	n0	SC_345.t1	SP_348.t1	SK_336.t1	SU_1203.t1	1	1	1	1	1	CDC28	CDC28	CDC28	CDC28
N0.HOG0000673	OG0000535	n0	SC_346.t1	SP_349.t1	SK_337.t1	SU_1204.t1	1	1	1	1	1	CSH1	CSH1	CSH1	CSH1
N0.HOG0000674	OG0000536	n0	SC_347.t1	SP_350.t1	SK_338.t1	SU_1205.t1	1	1	1	1	1	TOS1	TOS1	TOS1	TOS1
N0.HOG0000675	OG0000537	n0	SC_348.t1	SP_351.t1	SK_339.t1	SU_1206.t1	1	1	1	1	1	YSY6	YSY6	YSY6	YSY6
N0.HOG0000676	OG0000538	n0	SC_349.t1	SP_352.t1	SK_340.t1	SU_1207.t1	1	1	1	1	1	EXO5	EXO5	EXO5	EXO5
N0.HOG0000677	OG0000539	n0	SC_350.t1	SP_353.t1	SK_341.t1	SU_1208.t1	1	1	1	1	1	ARL1	ARL1	ARL1	ARL1
N0.HOG0000678	OG0000540	n0	SC_351.t1	SP_354.t1	SK_342.t1	SU_1209.t1	1	1	1	1	1	UBS1	UBS1	UBS1	UBS1
N0.HOG0000679	OG0000541	n0	SC_352.t1	SP_355.t1	SK_343.t1	SU_1210.t1	1	1	1	1	1	TYR1	TYR1	TYR1	TYR1
N0.HOG0000680	OG0000542	n0	SC_353.t1	SP_356.t1	SK_344.t1	SU_1211.t1	1	1	1	1	1	POP7	POP7	POP7	POP7
N0.HOG0000681	OG0000543	n0	SC_354.t1	SP_357.t1	SK_345.t1	SU_1212.t1	1	1	1	1	1	PEX32	PEX32	PEX32	PEX32
N0.HOG0000682	OG0000544	n0	SC_356.t1	SP_359.t1	SK_347.t1	SU_1214.t1	1	1	1	1	1	NPL4	NPL4	NPL4	NPL4
N0.HOG0000683	OG0000545	n0	SC_357.t1	SP_360.t1	SK_348.t1	SU_1215.t1	1	1	1	1	1	SEC66	SEC66	SEC66	SEC66
N0.HOG0000684	OG0000546	n0	SC_358.t1	SP_361.t1	SK_349.t1	SU_1216.t1	1	1	1	1	1	SMY2	SMY2	SMY2	SMY2
N0.HOG0000685	OG0000547	n0	SC_359.t1	SP_362.t1	SK_350.t1	SU_1217.t1	1	1	1	1	1	UMP1	UMP1	UMP1	UMP1
N0.HOG0000686	OG0000548	n0	SC_360.t1	SP_363.t1	SK_351.t1	SU_1218.t1	1	1	1	1	1	SWD3	SWD3	SWD3	SWD3
N0.HOG0000687	OG0000549	n0	SC_361.t1	SP_364.t1	SK_352.t1	SU_1219.t1	1	1	1	1	1	ECM31	ECM31	ECM31	ECM31
N0.HOG0000688	OG0000550	n0	SC_362.t1	SP_365.t1	SK_353.t1	SU_1220.t1	1	1	1	1	1	EHT1	EHT1	EHT1	EHT1
N0.HOG0000689	OG0000551	n0	SC_363.t1	SP_366.t1	SK_354.t1	SU_1221.t1	1	1	1	1	1	FZO1	FZO1	FZO1	FZO1
N0.HOG0000690	OG0000552	n0	SC_364.t1	SP_367.t1	SK_355.t1	SU_1222.t1	1	1	1	1	1	DTR1	DTR1	DTR1	DTR1
N0.HOG0000691	OG0000553	n0	SC_366.t1	SP_372.t1	SK_357.t1	SU_1224.t1	1	1	1	1	1	SMP1	SMP1	SMP1	SMP1
N0.HOG0000692	OG0000554	n0	SC_367.t1	SP_373.t1	SK_358.t1	SU_1225.t1	1	1	1	1	1	YPC1	YPC1	YPC1	YPC1
N0.HOG0000693	OG0000555	n0	SC_368.t1	SP_374.t1	SK_359.t1	SU_1226.t1	1	1	1	1	1	YBR184W	YBR184W	YBR184W	YBR184W
N0.HOG0000694	OG0000556	n0	SC_369.t1	SP_375.t1	SK_360.t1	SU_1227.t1	1	1	1	1	1	MBA1	MBA1	MBA1	MBA1
N0.HOG0000695	OG0000557	n0	SC_371.t1	SP_377.t1	SK_362.t1	SU_1228.t1	1	1	1	1	1	GDT1	GDT1	GDT1	GDT1
N0.HOG0000696	OG0000558	n0	SC_372.t1	SP_378.t1	SK_363.t1	SU_1229.t1	1	1	1	1	1	NTC20	NTC20	NTC20	NTC20
N0.HOG0000697	OG0000559	n0	SC_375.t1	SP_381.t1	SK_366.t1	SU_1232.t1	1	1	1	1	1	RIM2	RIM2	RIM2	RIM2
N0.HOG0000698	OG0000560	n0	SC_376.t1	SP_382.t1	SK_367.t1	SU_1233.t1	1	1	1	1	1	MED8	MED8	MED8	MED8
N0.HOG0000699	OG0000561	n0	SC_377.t1	SP_383.t1	SK_368.t1	SU_1234.t1	1	1	1	1	1	AIM4	AIM4	AIM4	AIM4
N0.HOG0000700	OG0000562	n0	SC_378.t1	SP_384.t1	SK_369.t1	SU_1235.t1	1	1	1	1	1	MSI1	MSI1	MSI1	MSI1
N0.HOG0000701	OG0000563	n0	SC_379.t1	SP_385.t1	SK_370.t1	SU_1236.t1	1	1	1	1	1	PGI1	PGI1	PGI1	PGI1
N0.HOG0000702	OG0000564	n0	SC_380.t1	SP_386.t1	SK_371.t1	SU_1237.t1	1	1	1	1	1	YBR197C	YBR197C	YBR197C	YBR197C
N0.HOG0000703	OG0000565	n0	SC_381.t1	SP_387.t1	SK_372.t1	SU_1238.t1	1	1	1	1	1	TAF5	TAF5	TAF5	TAF5
N0.HOG0000704	OG0000566	n0	SC_382.t1	SP_388.t1	SK_373.t1	SU_1239.t1	1	1	1	1	1	KTR4	KTR4	KTR4	KTR4
N0.HOG0000705	OG0000567	n0	SC_383.t1	SP_389.t1	SK_374.t1	SU_1240.t1	1	1	1	1	1	BEM1	BEM1	BEM1	BEM1
N0.HOG0000706	OG0000568	n0	SC_384.t1	SP_390.t1	SK_375.t1	SU_1241.t1	1	1	1	1	1	DER1	DER1	DER1	DER1
N0.HOG0000707	OG0000569	n0	SC_385.t1	SP_391.t1	SK_376.t1	SU_1242.t1	1	1	1	1	1	MIN7	MIN7	MIN7	MIN7
N0.HOG0000708	OG0000570	n0	SC_386.t1	SP_392.t1	SK_377.t1	SU_1243.t1	1	1	1	1	1	MCM7	MCM7	MCM7	MCM7
N0.HOG0000709	OG0000571	n0	SC_387.t1	SP_393.t1	SK_378.t1	SU_1244.t1	1	1	1	1	1	COS111	COS111	COS111	COS111
N0.HOG0000710	OG0000572	n0	SC_388.t1	SP_394.t1	SK_379.t1	SU_1245.t1	1	1	1	1	1	LDH1	LDH1	LDH1	LDH1
N0.HOG0000711	OG0000573	n0	SC_389.t1	SP_395.t1	SK_380.t1	SU_1246.t1	1	1	1	1	1	KTR3	KTR3	KTR3	KTR3
N0.HOG0000712	OG0000574	n0	SC_390.t1	SP_396.t1	SK_381.t1	SU_1247.t1	1	1	1	1	1	FTH1	FTH1	FTH1	FTH1
N0.HOG0000713	OG0000575	n0	SC_391.t1	SP_397.t1	SK_382.t1	SU_1248.t1	1	1	1	1	1	DUR12	DUR12	DUR12	DUR12
N0.HOG0000714	OG0000576	n0	SC_393.t1	SP_398.t1	SK_383.t1	SU_1249.t1	1	1	1	1	1	ERV15	ERV15	ERV15	ERV15
N0.HOG0000715	OG0000577	n0	SC_394.t1	SP_399.t1	SK_384.t1	SU_1250.t1	1	1	1	1	1	AME1	AME1	AME1	AME1
N0.HOG0000716	OG0000578	n0	SC_395.t1	SP_400.t1	SK_385.t1	SU_1251.t1	1	1	1	1	1	NGR1	NGR1	NGR1	NGR1
N0.HOG0000717	OG0000579	n0	SC_396.t1	SP_401.t1	SK_386.t1	SU_1252.t1	1	1	1	1	1	MET8	MET8	MET8	MET8
N0.HOG0000718	OG0000580	n0	SC_397.t1	SP_402.t1	SK_387.t1	SU_1253.t1	1	1	1	1	1	SDS24	SDS24	SDS24	SDS24
N0.HOG0000719	OG0000581	n0	SC_398.t1	SP_403.t1	SK_388.t1	SU_1254.t1	1	1	1	1	1	HPC2	HPC2	HPC2	HPC2
N0.HOG0000720	OG0000582	n0	SC_399.t1	SP_404.t1	SK_389.t1	SU_1255.t1	1	1	1	1	1	YBP1	YBP1	YBP1	YBP1
N0.HOG0000721	OG0000583	n0	SC_400.t1	SP_405.t1	SK_390.t1	SU_1256.t1	1	1	1	1	1	ATG12	ATG12	ATG12	ATG12
N0.HOG0000722	OG0000584	n0	SC_402.t1	SP_407.t1	SK_392.t1	SU_1258.t1	1	1	1	1	1	YBR220C	YBR220C	YBR220C	YBR220C
N0.HOG0000723	OG0000585	n0	SC_403.t1	SP_408.t1	SK_393.t1	SU_1259.t1	1	1	1	1	1	PDB1	PDB1	PDB1	PDB1
N0.HOG0000724	OG0000586	n0	SC_404.t1	SP_409.t1	SK_394.t1	SU_1260.t1	1	1	1	1	1	PCS60	PCS60	PCS60	PCS60
N0.HOG0000725	OG0000587	n0	SC_405.t1	SP_410.t1	SK_395.t1	SU_1261.t1	1	1	1	1	1	TDP1	TDP1	TDP1	TDP1
N0.HOG0000726	OG0000588	n0	SC_406.t1	SP_411.t1	SK_396.t1	SU_1262.t1	1	1	1	1	1	YBR225W	YBR225W	YBR225W	YBR225W
N0.HOG0000727	OG0000589	n0	SC_407.t1	SP_412.t1	SK_397.t1	SU_1263.t1	1	1	1	1	1	MCX1	MCX1	MCX1	MCX1
N0.HOG0000728	OG0000590	n0	SC_408.t1	SP_413.t1	SK_398.t1	SU_1264.t1	1	1	1	1	1	SLX1	SLX1	SLX1	SLX1
N0.HOG0000729	OG0000591	n0	SC_409.t1	SP_414.t1	SK_399.t1	SU_1265.t1	1	1	1	1	1	ROT2	ROT2	ROT2	ROT2
N0.HOG0000730	OG0000592	n0	SC_410.t1	SP_415.t1	SK_400.t1	SU_1266.t1	1	1	1	1	1	OM14	OM14	OM14	OM14
N0.HOG0000731	OG0000593	n0	SC_411.t1	SP_416.t1	SK_401.t1	SU_1267.t1	1	1	1	1	1	COQ21	COQ21	COQ21	COQ21
N0.HOG0000732	OG0000594	n0	SC_412.t1	SP_417.t1	SK_402.t1	SU_1268.t1	1	1	1	1	1	SWC5	SWC5	SWC5	SWC5
N0.HOG0000733	OG0000595	n0	SC_413.t1	SP_418.t1	SK_403.t1	SU_1269.t1	1	1	1	1	1	PBP2	PBP2	PBP2	PBP2
N0.HOG0000734	OG0000596	n0	SC_414.t1	SP_419.t1	SK_404.t1	SU_1270.t1	1	1	1	1	1	DAD3	DAD3	DAD3	DAD3
N0.HOG0000735	OG0000597	n0	SC_415.t1	SP_420.t1	SK_405.t1	SU_1271.t1	1	1	1	1	1	ARC40	ARC40	ARC40	ARC40
N0.HOG0000736	OG0000598	n0	SC_416.t1	SP_421.t1	SK_406.t1	SU_1272.t1	1	1	1	1	1	VHC1	VHC1	VHC1	VHC1
N0.HOG0000737	OG0000599	n0	SC_417.t1	SP_422.t1	SK_407.t1	SU_1273.t1	1	1	1	1	1	ABD1	ABD1	ABD1	ABD1
N0.HOG0000738	OG0000600	n0	SC_418.t1	SP_423.t1	SK_408.t1	SU_1274.t1	1	1	1	1	1	PRP5	PRP5	PRP5	PRP5
N0.HOG0000739	OG0000601	n0	SC_419.t1	SP_424.t1	SK_409.t1	SU_1275.t1	1	1	1	1	1	YBR238C	YBR238C	YBR238C	YBR238C
N0.HOG0000740	OG0000602	n0	SC_420.t1	SP_425.t1	SK_410.t1	SU_1276.t1	1	1	1	1	1	ERT1	ERT1	ERT1	ERT1
N0.HOG0000741	OG0000603	n0	SC_421.t1	SP_426.t1	SK_411.t1	SU_1277.t1	1	1	1	1	1	THI2	THI2	THI2	THI2
N0.HOG0000742	OG0000604	n0	SC_422.t1	SP_427.t1	SK_412.t1	SU_1278.t1	1	1	1	1	1	VVS1	VVS1	VVS1	VVS1
N0.HOG0000743	OG0000605	n0	SC_423.t1	SP_428.t1	SK_413.t1	SU_1279.t1	1	1	1	1	1	YBR242W	YBR242W	YBR242W	YBR242W
N0.HOG0000744	OG0000606	n0	SC_424.t1	SP_429.t1	SK_414.t1	SU_1280.t1	1	1	1	1	1	ALG7	ALG7	ALG7	ALG7
N0.HOG0000745	OG0000607	n0	SC_425.t1	SP_430.t1	SK_415.t1	SU_1281.t1	1	1	1	1	1	GPX2	GPX2	GPX2	GPX2
N0.HOG0000746	OG0000608	n0	SC_426.t1	SP_431.t1	SK_416.t1	SU_1282.t1	1	1	1	1	1	ISW1	ISW1	ISW1	ISW1
N0.HOG0000747	OG0000609	n0	SC_427.t1	SP_432.t1	SK_417.t1	SU_1283.t1	1	1	1	1	1	RRT2	RRT2	RRT2	RRT2
N0.HOG0000748	OG0000610	n0	SC_428.t1	SP_433.t1	SK_418.t1	SU_1284.t1	1	1	1	1	1	ENP1	ENP1	ENP1	ENP1
N0.HOG0000749	OG0000611	n0	SC_429.t1	SP_434.t1	SK_419.t1	SU_1285.t1	1	1	1	1	1	HIS7	HIS7	HIS7	HIS7
N0.HOG0000750	OG0000612	n0	SC_430.t1	SP_435.t1	SK_420.t1	SU_1286.t1	1	1	1	1	1	ARO4	ARO4	ARO4	ARO4
N0.HOG0000751	OG0000613	n0	SC_431.t1	SP_436.t1	SK_421.t1	SU_1287.t1	1	1	1	1	1	SPO23	SPO23	SPO23	SPO23
N0.HOG0000752	OG0000614	n0	SC_432.t1	SP_437.t1	SK_422.t1	SU_1288.t1	1	1	1	1	1	MRPS5	MRPS5	MRPS5	MRPS5
N0.HOG0000753	OG0000615	n0	SC_433.t1	SP_438.t1	SK_423.t1	SU_1289.t1	1	1	1	1	1	DUT1	DUT1	DUT1	DUT1
N0.HOG0000754	OG0000616	n0	SC_434.t1	SP_439.t1	SK_424.t1	SU_1290.t1	1	1	1	1	1	SRB6	SRB6	SRB6	SRB6
N0.HOG0000755	OG0000617	n0	SC_435.t1	SP_440.t1	SK_425.t1	SU_1291.t1	1	1	1	1	1	TRS20	TRS20	TRS20	TRS20
N0.HOG0000756	OG0000618	n0	SC_436.t1	SP_441.t1	SK_426.t1	SU_1292.t1	1	1	1	1	1	MTC4	MTC4	MTC4	MTC4
N0.HOG0000757	OG0000619	n0	SC_437.t1	SP_442.t1	SK_427.t1	SU_1293.t1	1	1	1	1	1	RCF3	RCF3	RCF3	RCF3
N0.HOG0000758	OG0000620	n0	SC_438.t1	SP_443.t1	SK_428.t1	SU_1294.t1	1	1	1	1	1	RIB5	RIB5	RIB5	RIB5
N0.HOG0000759	OG0000621	n0	SC_439.t1	SP_444.t1	SK_429.t1	SU_1295.t1	1	1	1	1	1	POP4	POP4	POP4	POP4
N0.HOG0000760	OG0000622	n0	SC_440.t1	SP_445.t1	SK_430.t1	SU_1296.t1	1	1	1	1	1	SHG1	SHG1	SHG1	SHG1
N0.HOG0000761	OG0000623	n0	SC_441.t1	SP_446.t1	SK_431.t1	SU_1297.t1	1	1	1	1	1	YBR259W	YBR259W	YBR259W	YBR259W
N0.HOG0000762	OG0000624	n0	SC_442.t1	SP_447.t1	SK_432.t1	SU_1298.t1	1	1	1	1	1	RGD1	RGD1	RGD1	RGD1
N0.HOG0000763	OG0000625	n0	SC_443.t1	SP_448.t1	SK_433.t1	SU_1299.t1	1	1	1	1	1	TAE1	TAE1	TAE1	TAE1
N0.HOG0000764	OG0000626	n0	SC_444.t1	SP_449.t1	SK_434.t1	SU_1300.t1	1	1	1	1	1	MIC12	MIC12	MIC12	MIC12
N0.HOG0000765	OG0000627	n0	SC_445.t1	SP_450.t1	SK_435.t1	SU_1301.t1	1	1	1	1	1	SHM1	SHM1	SHM1	SHM1
N0.HOG0000766	OG0000628	n0	SC_446.t1	SP_451.t1	SK_436.t1	SU_1302.t1	1	1	1	1	1	YPT10	YPT10	YPT10	YPT10
N0.HOG0000767	OG0000629	n0	SC_447.t1	SP_452.t1	SK_437.t1	SU_1303.t1	1	1	1	1	1	TSC10	TSC10	TSC10	TSC10
N0.HOG0000768	OG0000630	n0	SC_448.t1	SP_453.t1	SK_438.t1	SU_1304.t1	1	1	1	1	1	REI1	REI1	REI1	REI1
N0.HOG0000769	OG0000631	n0	SC_449.t1	SP_454.t1	SK_439.t1	SU_1305.t1	1	1	1	1	1	MRPL37	MRPL37	MRPL37	MRPL37
N0.HOG0000770	OG0000632	n0	SC_450.t1	SP_455.t1	SK_440.t1	SU_1306.t1	1	1	1	1	1	SDH8	SDH8	SDH8	SDH8
N0.HOG0000771	OG0000633	n0	SC_451.t1	SP_456.t1	SK_441.t1	SU_1307.t1	1	1	1	1	1	BIT2	BIT2	BIT2	BIT2
N0.HOG0000772	OG0000634	n0	SC_452.t1	SP_457.t1	SK_442.t1	SU_1308.t1	1	1	1	1	1	EFM2	EFM2	EFM2	EFM2
N0.HOG0000773	OG0000635	n0	SC_453.t1	SP_458.t1	SK_443.t1	SU_1309.t1	1	1	1	1	1	HSM3	HSM3	HSM3	HSM3
N0.HOG0000774	OG0000636	n0	SC_454.t1	SP_459.t1	SK_444.t1	SU_1310.t1	1	1	1	1	1	UBX7	UBX7	UBX7	UBX7
N0.HOG0000775	OG0000637	n0	SC_455.t1	SP_460.t1	SK_445.t1	SU_1311.t1	1	1	1	1	1	CHK1	CHK1	CHK1	CHK1
N0.HOG0000776	OG0000638	n0	SC_456.t1	SP_461.t1	SK_446.t1	SU_1312.t1	1	1	1	1	1	RIF1	RIF1	RIF1	RIF1
N0.HOG0000777	OG0000639	n0	SC_457.t1	SP_462.t1	SK_447.t1	SU_1313.t1	1	1	1	1	1	PPS1	PPS1	PPS1	PPS1
N0.HOG0000778	OG0000640	n0	SC_458.t1	SP_463.t1	SK_448.t1	SU_1314.t1	1	1	1	1	1	DPB3	DPB3	DPB3	DPB3
N0.HOG0000779	OG0000641	n0	SC_459.t1	SP_464.t1	SK_449.t1	SU_1315.t1	1	1	1	1	1	PAF1	PAF1	PAF1	PAF1
N0.HOG0000780	OG0000642	n0	SC_460.t1	SP_465.t1	SK_450.t1	SU_1316.t1	1	1	1	1	1	SAF1	SAF1	SAF1	SAF1
N0.HOG0000781	OG0000643	n0	SC_461.t1	SP_466.t1	SK_451.t1	SU_1317.t1	1	1	1	1	1	DUG2	DUG2	DUG2	DUG2
N0.HOG0000782	OG0000644	n0	SC_462.t1	SP_467.t1	SK_452.t1	SU_1318.t1	1	1	1	1	1	MRPL27	MRPL27	MRPL27	MRPL27
N0.HOG0000783	OG0000645	n0	SC_463.t1	SP_468.t1	SK_453.t1	SU_1319.t1	1	1	1	1	1	SSH1	SSH1	SSH1	SSH1
N0.HOG0000784	OG0000646	n0	SC_464.t1	SP_469.t1	SK_454.t1	SU_1320.t1	1	1	1	1	1	YBR284W	YBR284W	YBR284W	YBR284W
N0.HOG0000785	OG0000647	n0	SC_465.t1	SP_470.t1	SK_455.t1	SU_1321.t1	1	1	1	1	1	YBR285W	YBR285W	YBR285W	YBR285W
N0.HOG0000786	OG0000648	n0	SC_466.t1	SP_471.t1	SK_456.t1	SU_1322.t1	1	1	1	1	1	APE3	APE3	APE3	APE3
N0.HOG0000787	OG0000649	n0	SC_467.t1	SP_472.t1	SK_457.t1	SU_1323.t1	1	1	1	1	1	YBR287W	YBR287W	YBR287W	YBR287W
N0.HOG0000788	OG0000650	n0	SC_468.t1	SP_473.t1	SK_458.t1	SU_1324.t1	1	1	1	1	1	APM3	APM3	APM3	APM3
N0.HOG0000789	OG0000651	n0	SC_469.t1	SP_474.t1	SK_459.t1	SU_1325.t1	1	1	1	1	1	SNF5	SNF5	SNF5	SNF5
N0.HOG0000790	OG0000652	n0	SC_470.t1	SP_475.t1	SK_460.t1	SU_1326.t1	1	1	1	1	1	BSD2	BSD2	BSD2	BSD2
N0.HOG0000791	OG0000653	n0	SC_471.t1	SP_476.t1	SK_461.t1	SU_1327.t1	1	1	1	1	1	CTP1	CTP1	CTP1	CTP1
N0.HOG0000792	OG0000654	n0	SC_472.t1	SP_477.t1	SK_462.t1	SU_1328.t1	1	1	1	1	1	VBA2	VBA2	VBA2	VBA2
N0.HOG0000793	OG0000655	n0	SC_475.t1	SP_480.t1	SK_465.t1	SU_1330.t1	1	1	1	1	1	PHO89	PHO89	PHO89	PHO89
N0.HOG0000797	OG0000659	n0	SC_487.t1	SP_493.t1	SK_485.t1	SU_709.t1	1	1	1	1	1	CHA1	CHA1	CHA1	CHA1
N0.HOG0000798	OG0000660	n0	SC_488.t1	SP_494.t1	SK_486.t1	SU_710.t1	1	1	1	1	1	VAC17	VAC17	VAC17	VAC17
N0.HOG0000799	OG0000661	n0	SC_489.t1	SP_495.t1	SK_487.t1	SU_711.t1	1	1	1	1	1	MRC1	MRC1	MRC1	MRC1
N0.HOG0000800	OG0000662	n0	SC_490.t1	SP_496.t1	SK_488.t1	SU_712.t1	1	1	1	1	1	KRR1	KRR1	KRR1	KRR1
N0.HOG0000801	OG0000663	n0	SC_491.t1	SP_497.t1	SK_489.t1	SU_713.t1	1	1	1	1	1	ADF1	ADF1	ADF1	ADF1
N0.HOG0000802	OG0000664	n0	SC_492.t1	SP_498.t1	SK_490.t1	SU_714.t1	1	1	1	1	1	MIC10	MIC10	MIC10	MIC10
N0.HOG0000803	OG0000665	n0	SC_493.t1	SP_499.t1	SK_491.t1	SU_715.t1	1	1	1	1	1	PRD1	PRD1	PRD1	PRD1
N0.HOG0000804	OG0000666	n0	SC_494.t1	SP_500.t1	SK_492.t1	SU_716.t1	1	1	1	1	1	PEX34	PEX34	PEX34	PEX34
N0.HOG0000805	OG0000667	n0	SC_495.t1	SP_501.t1	SK_493.t1	SU_717.t1	1	1	1	1	1	KAR4	KAR4	KAR4	KAR4
N0.HOG0000806	OG0000668	n0	SC_496.t1	SP_502.t1	SK_494.t1	SU_718.t1	1	1	1	1	1	SPB1	SPB1	SPB1	SPB1
N0.HOG0000807	OG0000669	n0	SC_497.t1	SP_503.t1	SK_495.t1	SU_719.t1	1	1	1	1	1	PBN1	PBN1	PBN1	PBN1
N0.HOG0000808	OG0000670	n0	SC_498.t1	SP_504.t1	SK_496.t1	SU_720.t1	1	1	1	1	1	LRE1	LRE1	LRE1	LRE1
N0.HOG0000809	OG0000671	n0	SC_499.t1	SP_505.t1	SK_497.t1	SU_721.t1	1	1	1	1	1	APA1	APA1	APA1	APA1
N0.HOG0000810	OG0000672	n0	SC_500.t1	SP_506.t1	SK_498.t1	SU_722.t1	1	1	1	1	1	YCL049C	YCL049C	YCL049C	YCL049C
N0.HOG0000811	OG0000673	n0	SC_501.t1	SP_507.t1	SK_499.t1	SU_723.t1	1	1	1	1	1	YCL048W-A	YCL048W-A	YCL048W-A	YCL048W-A
N0.HOG0000812	OG0000674	n0	SC_502.t1	SP_508.t1	SK_500.t1	SU_724.t1	1	1	1	1	1	SPS22	SPS22	SPS22	SPS22
N0.HOG0000813	OG0000675	n0	SC_503.t1	SP_509.t1	SK_501.t1	SU_725.t1	1	1	1	1	1	POF1	POF1	POF1	POF1
N0.HOG0000814	OG0000676	n0	SC_504.t1	SP_510.t1	SK_502.t1	SU_726.t1	1	1	1	1	1	EMC1	EMC1	EMC1	EMC1
N0.HOG0000815	OG0000677	n0	SC_505.t1	SP_511.t1	SK_503.t1	SU_727.t1	1	1	1	1	1	MGR1	MGR1	MGR1	MGR1
N0.HOG0000816	OG0000678	n0	SC_506.t1	SP_512.t1	SK_504.t1	SU_728.t1	1	1	1	1	1	PDI1	PDI1	PDI1	PDI1
N0.HOG0000817	OG0000679	n0	SC_507.t1	SP_513.t1	SK_505.t1	SU_729.t1	1	1	1	1	1	GLK1	GLK1	GLK1	GLK1
N0.HOG0000818	OG0000680	n0	SC_508.t1	SP_514.t1	SK_506.t1	SU_730.t1	1	1	1	1	1	GID7	GID7	GID7	GID7
N0.HOG0000819	OG0000681	n0	SC_509.t1	SP_515.t1	SK_507.t1	SU_731.t1	1	1	1	1	1	ATG22	ATG22	ATG22	ATG22
N0.HOG0000820	OG0000682	n0	SC_510.t1	SP_516.t1	SK_508.t1	SU_732.t1	1	1	1	1	1	SRO9	SRO9	SRO9	SRO9
N0.HOG0000821	OG0000683	n0	SC_511.t1	SP_517.t1	SK_509.t1	SU_733.t1	1	1	1	1	1	GFD2	GFD2	GFD2	GFD2
N0.HOG0000822	OG0000684	n0	SC_512.t1	SP_518.t1	SK_510.t1	SU_734.t1	1	1	1	1	1	GRX1	GRX1	GRX1	GRX1
N0.HOG0000823	OG0000685	n0	SC_513.t1	SP_519.t1	SK_511.t1	SU_735.t1	1	1	1	1	1	LSB5	LSB5	LSB5	LSB5
N0.HOG0000824	OG0000686	n0	SC_514.t1	SP_520.t1	SK_512.t1	SU_736.t1	1	1	1	1	1	MXR2	MXR2	MXR2	MXR2
N0.HOG0000825	OG0000687	n0	SC_515.t1	SP_521.t1	SK_513.t1	SU_737.t1	1	1	1	1	1	STE50	STE50	STE50	STE50
N0.HOG0000826	OG0000688	n0	SC_516.t1	SP_522.t1	SK_514.t1	SU_738.t1	1	1	1	1	1	RRP7	RRP7	RRP7	RRP7
N0.HOG0000827	OG0000689	n0	SC_517.t1	SP_523.t1	SK_515.t1	SU_739.t1	1	1	1	1	1	HIS4	HIS4	HIS4	HIS4
N0.HOG0000828	OG0000690	n0	SC_518.t1	SP_524.t1	SK_516.t1	SU_740.t1	1	1	1	1	1	BIK1	BIK1	BIK1	BIK1
N0.HOG0000829	OG0000691	n0	SC_519.t1	SP_525.t1	SK_517.t1	SU_741.t1	1	1	1	1	1	RNQ1	RNQ1	RNQ1	RNQ1
N0.HOG0000830	OG0000692	n0	SC_520.t1	SP_526.t1	SK_518.t1	SU_742.t1	1	1	1	1	1	FUS1	FUS1	FUS1	FUS1
N0.HOG0000831	OG0000693	n0	SC_521.t1	SP_527.t1	SK_519.t1	SU_743.t1	1	1	1	1	1	HBN1	HBN1	HBN1	HBN1
N0.HOG0000832	OG0000694	n0	SC_523.t1	SP_529.t1	SK_520.t1	SU_744.t1	1	1	1	1	1	AGP1	AGP1	AGP1	AGP1
N0.HOG0000833	OG0000695	n0	SC_524.t1	SP_530.t1	SK_521.t1	SU_745.t1	1	1	1	1	1	KCC4	KCC4	KCC4	KCC4
N0.HOG0000834	OG0000696	n0	SC_525.t1	SP_531.t1	SK_522.t1	SU_747.t1	1	1	1	1	1	YCL021W-A	YCL021W-A	YCL021W-A	YCL021W-A
N0.HOG0000835	OG0000697	n0	SC_526.t1	SP_532.t1	SK_524.t1	SU_749.t1	1	1	1	1	1	LEU2	LEU2	LEU2	LEU2
N0.HOG0000836	OG0000698	n0	SC_527.t1	SP_533.t1	SK_525.t1	SU_750.t1	1	1	1	1	1	NFS1	NFS1	NFS1	NFS1
N0.HOG0000837	OG0000699	n0	SC_528.t1	SP_534.t1	SK_526.t1	SU_751.t1	1	1	1	1	1	DCC1	DCC1	DCC1	DCC1
N0.HOG0000838	OG0000700	n0	SC_529.t1	SP_535.t1	SK_527.t1	SU_752.t1	1	1	1	1	1	BUD3	BUD3	BUD3	BUD3
N0.HOG0000839	OG0000701	n0	SC_530.t1	SP_536.t1	SK_528.t1	SU_753.t1	1	1	1	1	1	YCL012C	YCL012C	YCL012C	YCL012C
N0.HOG0000840	OG0000702	n0	SC_531.t1	SP_537.t1	SK_529.t1	SU_754.t1	1	1	1	1	1	GBP2	GBP2	GBP2	GBP2
N0.HOG0000841	OG0000703	n0	SC_532.t1	SP_538.t1	SK_530.t1	SU_755.t1	1	1	1	1	1	SGF29	SGF29	SGF29	SGF29
N0.HOG0000842	OG0000704	n0	SC_533.t1	SP_539.t1	SK_531.t1	SU_756.t1	1	1	1	1	1	ILV6	ILV6	ILV6	ILV6
N0.HOG0000843	OG0000705	n0	SC_534.t1	SP_540.t1	SK_532.t1	SU_757.t1	1	1	1	1	1	STP22	STP22	STP22	STP22
N0.HOG0000844	OG0000706	n0	SC_535.t1	SP_541.t1	SK_533.t1	SU_758.t1	1	1	1	1	1	VMA9	VMA9	VMA9	VMA9
N0.HOG0000845	OG0000707	n0	SC_536.t1	SP_542.t1	SK_534.t1	SU_759.t1	1	1	1	1	1	LDB16	LDB16	LDB16	LDB16
N0.HOG0000846	OG0000708	n0	SC_537.t1	SP_543.t1	SK_535.t1	SU_760.t1	1	1	1	1	1	PGS1	PGS1	PGS1	PGS1
N0.HOG0000847	OG0000709	n0	SC_538.t1	SP_544.t1	SK_536.t1	SU_761.t1	1	1	1	1	1	YCL002C	YCL002C	YCL002C	YCL002C
N0.HOG0000848	OG0000710	n0	SC_539.t1	SP_545.t1	SK_537.t1	SU_762.t1	1	1	1	1	1	RER1	RER1	RER1	RER1
N0.HOG0000849	OG0000711	n0	SC_542.t1	SP_547.t1	SK_539.t1	SU_764.t1	1	1	1	1	1	CDC10	CDC10	CDC10	CDC10
N0.HOG0000850	OG0000712	n0	SC_543.t1	SP_548.t1	SK_540.t1	SU_765.t1	1	1	1	1	1	MRPL32	MRPL32	MRPL32	MRPL32
N0.HOG0000851	OG0000713	n0	SC_544.t1	SP_549.t1	SK_541.t1	SU_766.t1	1	1	1	1	1	YCP4	YCP4	YCP4	YCP4
N0.HOG0000852	OG0000714	n0	SC_548.t1	SP_552.t1	SK_545.t1	SU_768.t1	1	1	1	1	1	SAT4	SAT4	SAT4	SAT4
N0.HOG0000853	OG0000715	n0	SC_549.t1	SP_553.t1	SK_546.t1	SU_769.t1	1	1	1	1	1	RVS161	RVS161	RVS161	RVS161
N0.HOG0000854	OG0000716	n0	SC_550.t1	SP_554.t1	SK_547.t1	SU_770.t1	1	1	1	1	1	ADY2	ADY2	ADY2	ADY2
N0.HOG0000855	OG0000717	n0	SC_551.t1	SP_555.t1	SK_548.t1	SU_771.t1	1	1	1	1	1	ADP1	ADP1	ADP1	ADP1
N0.HOG0000856	OG0000718	n0	SC_552.t1	SP_556.t1	SK_549.t1	SU_772.t1	1	1	1	1	1	PGK1	PGK1	PGK1	PGK1
N0.HOG0000857	OG0000719	n0	SC_553.t1	SP_557.t1	SK_550.t1	SU_773.t1	1	1	1	1	1	POL4	POL4	POL4	POL4
N0.HOG0000858	OG0000720	n0	SC_554.t1	SP_558.t1	SK_551.t1	SU_774.t1	1	1	1	1	1	CTO1	CTO1	CTO1	CTO1
N0.HOG0000859	OG0000721	n0	SC_555.t1	SP_559.t1	SK_552.t1	SU_775.t1	1	1	1	1	1	YCR016W	YCR016W	YCR016W	YCR016W
N0.HOG0000860	OG0000722	n0	SC_556.t1	SP_560.t1	SK_553.t1	SU_776.t1	1	1	1	1	1	CWH43	CWH43	CWH43	CWH43
N0.HOG0000861	OG0000723	n0	SC_557.t1	SP_561.t1	SK_554.t1	SU_777.t1	1	1	1	1	1	SRD1	SRD1	SRD1	SRD1
N0.HOG0000862	OG0000724	n0	SC_558.t1	SP_562.t1	SK_556.t1	SU_778.t1	1	1	1	1	1	MAK32	MAK32	MAK32	MAK32
N0.HOG0000863	OG0000725	n0	SC_559.t1	SP_563.t1	SK_557.t1	SU_779.t1	1	1	1	1	1	PET18	PET18	PET18	PET18
N0.HOG0000864	OG0000726	n0	SC_560.t1	SP_564.t1	SK_558.t1	SU_780.t1	1	1	1	1	1	MAK31	MAK31	MAK31	MAK31
N0.HOG0000865	OG0000727	n0	SC_561.t1	SP_565.t1	SK_559.t1	SU_781.t1	1	1	1	1	1	HTL1	HTL1	HTL1	HTL1
N0.HOG0000866	OG0000728	n0	SC_562.t1	SP_566.t1	SK_560.t1	SU_782.t1	1	1	1	1	1	HSP30	HSP30	HSP30	HSP30
N0.HOG0000867	OG0000729	n0	SC_563.t1	SP_567.t1	SK_561.t1	SU_783.t1	1	1	1	1	1	YCR023C	YCR023C	YCR023C	YCR023C
N0.HOG0000868	OG0000730	n0	SC_564.t1	SP_568.t1	SK_562.t1	SU_784.t1	1	1	1	1	1	SLM5	SLM5	SLM5	SLM5
N0.HOG0000869	OG0000731	n0	SC_567.t1	SP_570.t1	SK_564.t1	SU_786.t1	1	1	1	1	1	NPP1	NPP1	NPP1	NPP1
N0.HOG0000870	OG0000732	n0	SC_568.t1	SP_571.t1	SK_565.t1	SU_787.t1	1	1	1	1	1	RHB1	RHB1	RHB1	RHB1
N0.HOG0000871	OG0000733	n0	SC_569.t1	SP_572.t1	SK_567.t1	SU_788.t1	1	1	1	1	1	FEN2	FEN2	FEN2	FEN2
N0.HOG0000872	OG0000734	n0	SC_570.t1	SP_573.t1	SK_568.t1	SU_789.t1	1	1	1	1	1	RIM1	RIM1	RIM1	RIM1
N0.HOG0000873	OG0000735	n0	SC_571.t1	SP_574.t1	SK_569.t1	SU_790.t1	1	1	1	1	1	SYP1	SYP1	SYP1	SYP1
N0.HOG0000874	OG0000736	n0	SC_572.t1	SP_575.t1	SK_570.t1	SU_791.t1	1	1	1	1	1	RPS14A	RPS14A	RPS14A	RPS14A
N0.HOG0000875	OG0000737	n0	SC_573.t1	SP_576.t1	SK_571.t1	SU_792.t1	1	1	1	1	1	BPH1	BPH1	BPH1	BPH1
N0.HOG0000876	OG0000738	n0	SC_574.t1	SP_577.t1	SK_572.t1	SU_793.t1	1	1	1	1	1	SNT1	SNT1	SNT1	SNT1
N0.HOG0000877	OG0000739	n0	SC_575.t1	SP_578.t1	SK_573.t1	SU_794.t1	1	1	1	1	1	ELO2	ELO2	ELO2	ELO2
N0.HOG0000878	OG0000740	n0	SC_576.t1	SP_579.t1	SK_574.t1	SU_795.t1	1	1	1	1	1	RRP43	RRP43	RRP43	RRP43
N0.HOG0000879	OG0000741	n0	SC_577.t1	SP_580.t1	SK_575.t1	SU_796.t1	1	1	1	1	1	RBK1	RBK1	RBK1	RBK1
N0.HOG0000880	OG0000742	n0	SC_582.t1	SP_585.t1	SK_579.t1	SU_802.t1	1	1	1	1	1	TAF2	TAF2	TAF2	TAF2
N0.HOG0000881	OG0000743	n0	SC_583.t1	SP_586.t1	SK_580.t1	SU_803.t1	1	1	1	1	1	YCR043C	YCR043C	YCR043C	YCR043C
N0.HOG0000882	OG0000744	n0	SC_584.t1	SP_587.t1	SK_581.t1	SU_804.t1	1	1	1	1	1	PER1	PER1	PER1	PER1
N0.HOG0000883	OG0000745	n0	SC_585.t1	SP_588.t1	SK_582.t1	SU_805.t1	1	1	1	1	1	RRT12	RRT12	RRT12	RRT12
N0.HOG0000884	OG0000746	n0	SC_586.t1	SP_589.t1	SK_583.t1	SU_806.t1	1	1	1	1	1	IMG1	IMG1	IMG1	IMG1
N0.HOG0000885	OG0000747	n0	SC_587.t1	SP_590.t1	SK_584.t1	SU_807.t1	1	1	1	1	1	BUD23	BUD23	BUD23	BUD23
N0.HOG0000886	OG0000748	n0	SC_588.t1	SP_591.t1	SK_585.t1	SU_808.t1	1	1	1	1	1	ARE1	ARE1	ARE1	ARE1
N0.HOG0000887	OG0000749	n0	SC_589.t1	SP_592.t1	SK_586.t1	SU_809.t1	1	1	1	1	1	YCR051W	YCR051W	YCR051W	YCR051W
N0.HOG0000888	OG0000750	n0	SC_590.t1	SP_593.t1	SK_587.t1	SU_810.t1	1	1	1	1	1	RSC6	RSC6	RSC6	RSC6
N0.HOG0000889	OG0000751	n0	SC_591.t1	SP_594.t1	SK_588.t1	SU_811.t1	1	1	1	1	1	THR4	THR4	THR4	THR4
N0.HOG0000890	OG0000752	n0	SC_592.t1	SP_595.t1	SK_589.t1	SU_812.t1	1	1	1	1	1	CTR86	CTR86	CTR86	CTR86
N0.HOG0000891	OG0000753	n0	SC_593.t1	SP_596.t1	SK_590.t1	SU_813.t1	1	1	1	1	1	PWP2	PWP2	PWP2	PWP2
N0.HOG0000892	OG0000754	n0	SC_594.t1	SP_597.t1	SK_591.t1	SU_814.t1	1	1	1	1	1	YIH1	YIH1	YIH1	YIH1
N0.HOG0000893	OG0000755	n0	SC_595.t1	SP_598.t1	SK_592.t1	SU_815.t1	1	1	1	1	1	TAH1	TAH1	TAH1	TAH1
N0.HOG0000894	OG0000756	n0	SC_596.t1	SP_599.t1	SK_593.t1	SU_816.t1	1	1	1	1	1	TVS1	TVS1	TVS1	TVS1
N0.HOG0000895	OG0000757	n0	SC_597.t1	SP_600.t1	SK_594.t1	SU_818.t1	1	1	1	1	1	BUD31	BUD31	BUD31	BUD31
N0.HOG0000896	OG0000758	n0	SC_598.t1	SP_601.t1	SK_595.t1	SU_819.t1	1	1	1	1	1	HCM1	HCM1	HCM1	HCM1
N0.HOG0000897	OG0000759	n0	SC_599.t1	SP_602.t1	SK_596.t1	SU_820.t1	1	1	1	1	1	RAD18	RAD18	RAD18	RAD18
N0.HOG0000898	OG0000760	n0	SC_600.t1	SP_603.t1	SK_597.t1	SU_821.t1	1	1	1	1	1	SED4	SED4	SED4	SED4
N0.HOG0000899	OG0000761	n0	SC_601.t1	SP_604.t1	SK_598.t1	SU_822.t1	1	1	1	1	1	ATG15	ATG15	ATG15	ATG15
N0.HOG0000900	OG0000762	n0	SC_602.t1	SP_605.t1	SK_599.t1	SU_823.t1	1	1	1	1	1	CPR4	CPR4	CPR4	CPR4
N0.HOG0000901	OG0000763	n0	SC_603.t1	SP_606.t1	SK_600.t1	SU_824.t1	1	1	1	1	1	IMG2	IMG2	IMG2	IMG2
N0.HOG0000902	OG0000764	n0	SC_604.t1	SP_607.t1	SK_601.t1	SU_825.t1	1	1	1	1	1	RSA4	RSA4	RSA4	RSA4
N0.HOG0000903	OG0000765	n0	SC_606.t1	SP_609.t1	SK_603.t1	SU_827.t1	1	1	1	1	1	SOL2	SOL2	SOL2	SOL2
N0.HOG0000904	OG0000766	n0	SC_607.t1	SP_610.t1	SK_604.t1	SU_828.t1	1	1	1	1	1	ERS1	ERS1	ERS1	ERS1
N0.HOG0000905	OG0000767	n0	SC_608.t1	SP_611.t1	SK_605.t1	SU_829.t1	1	1	1	1	1	EGO2	EGO2	EGO2	EGO2
N0.HOG0000906	OG0000768	n0	SC_609.t1	SP_612.t1	SK_606.t1	SU_830.t1	1	1	1	1	1	FUB1	FUB1	FUB1	FUB1
N0.HOG0000907	OG0000769	n0	SC_610.t1	SP_613.t1	SK_607.t1	SU_831.t1	1	1	1	1	1	PAT1	PAT1	PAT1	PAT1
N0.HOG0000908	OG0000770	n0	SC_611.t1	SP_614.t1	SK_608.t1	SU_832.t1	1	1	1	1	1	PTC6	PTC6	PTC6	PTC6
N0.HOG0000909	OG0000771	n0	SC_612.t1	SP_615.t1	SK_609.t1	SU_833.t1	1	1	1	1	1	SRB8	SRB8	SRB8	SRB8
N0.HOG0000910	OG0000772	n0	SC_613.t1	SP_616.t1	SK_610.t1	SU_834.t1	1	1	1	1	1	AHC2	AHC2	AHC2	AHC2
N0.HOG0000911	OG0000773	n0	SC_614.t1	SP_617.t1	SK_611.t1	SU_835.t1	1	1	1	1	1	TRX3	TRX3	TRX3	TRX3
N0.HOG0000912	OG0000774	n0	SC_615.t1	SP_618.t1	SK_612.t1	SU_836.t1	1	1	1	1	1	TUP1	TUP1	TUP1	TUP1
N0.HOG0000913	OG0000775	n0	SC_616.t1	SP_619.t1	SK_613.t1	SU_837.t1	1	1	1	1	1	CSM1	CSM1	CSM1	CSM1
N0.HOG0000914	OG0000776	n0	SC_617.t1	SP_620.t1	SK_614.t1	SU_838.t1	1	1	1	1	1	YCR087C-A	YCR087C-A	YCR087C-A	YCR087C-A
N0.HOG0000915	OG0000777	n0	SC_618.t1	SP_621.t1	SK_615.t1	SU_839.t1	1	1	1	1	1	ABP1	ABP1	ABP1	ABP1
N0.HOG0000916	OG0000778	n0	SC_619.t1	SP_622.t1	SK_616.t1	SU_840.t1	1	1	1	1	1	FIG2	FIG2	FIG2	FIG2
N0.HOG0000917	OG0000779	n0	SC_620.t1	SP_623.t1	SK_617.t1	SU_841.t1	1	1	1	1	1	YCR090C	YCR090C	YCR090C	YCR090C
N0.HOG0000918	OG0000780	n0	SC_621.t1	SP_624.t1	SK_618.t1	SU_842.t1	1	1	1	1	1	KIN82	KIN82	KIN82	KIN82
N0.HOG0000919	OG0000781	n0	SC_622.t1	SP_625.t1	SK_619.t1	SU_843.t1	1	1	1	1	1	MSH3	MSH3	MSH3	MSH3
N0.HOG0000920	OG0000782	n0	SC_623.t1	SP_626.t1	SK_620.t1	SU_844.t1	1	1	1	1	1	CDC39	CDC39	CDC39	CDC39
N0.HOG0000921	OG0000783	n0	SC_624.t1	SP_627.t1	SK_621.t1	SU_845.t1	1	1	1	1	1	CDC50	CDC50	CDC50	CDC50
N0.HOG0000922	OG0000784	n0	SC_625.t1	SP_628.t1	SK_622.t1	SU_846.t1	1	1	1	1	1	OCA4	OCA4	OCA4	OCA4
N0.HOG0000924	OG0000786	n0	SC_628.t1	SP_631.t1	SK_481.t1	SU_4386.t1	1	1	1	1	1	GIT1	GIT1	GIT1	GIT1
N0.HOG0000925	OG0000787	n0	SC_645.t1	SP_645.t1	SK_635.t1	SU_850.t1	1	1	1	1	1	YDL241W	YDL241W	YDL241W	YDL241W
N0.HOG0000926	OG0000788	n0	SC_646.t1	SP_646.t1	SK_636.t1	SU_851.t1	1	1	1	1	1	LRG1	LRG1	LRG1	LRG1
N0.HOG0000927	OG0000789	n0	SC_647.t1	SP_647.t1	SK_637.t1	SU_852.t1	1	1	1	1	1	ADY3	ADY3	ADY3	ADY3
N0.HOG0000928	OG0000790	n0	SC_648.t1	SP_648.t1	SK_638.t1	SU_853.t1	1	1	1	1	1	GUD1	GUD1	GUD1	GUD1
N0.HOG0000929	OG0000791	n0	SC_649.t1	SP_649.t1	SK_639.t1	SU_854.t1	1	1	1	1	1	AIM6	AIM6	AIM6	AIM6
N0.HOG0000930	OG0000792	n0	SC_650.t1	SP_650.t1	SK_640.t1	SU_855.t1	1	1	1	1	1	PHO13	PHO13	PHO13	PHO13
N0.HOG0000931	OG0000793	n0	SC_651.t1	SP_651.t1	SK_641.t1	SU_856.t1	1	1	1	1	1	YPD1	YPD1	YPD1	YPD1
N0.HOG0000932	OG0000794	n0	SC_652.t1	SP_652.t1	SK_642.t1	SU_857.t1	1	1	1	1	1	GYP7	GYP7	GYP7	GYP7
N0.HOG0000933	OG0000795	n0	SC_653.t1	SP_653.t1	SK_643.t1	SU_858.t1	1	1	1	1	1	MFG1	MFG1	MFG1	MFG1
N0.HOG0000934	OG0000796	n0	SC_654.t1	SP_654.t1	SK_644.t1	SU_859.t1	1	1	1	1	1	OST4	OST4	OST4	OST4
N0.HOG0000935	OG0000797	n0	SC_655.t1	SP_655.t1	SK_645.t1	SU_860.t1	1	1	1	1	1	BRE4	BRE4	BRE4	BRE4
N0.HOG0000936	OG0000798	n0	SC_656.t1	SP_656.t1	SK_646.t1	SU_861.t1	1	1	1	1	1	PTP1	PTP1	PTP1	PTP1
N0.HOG0000937	OG0000799	n0	SC_659.t1	SP_659.t1	SK_649.t1	SU_864.t1	1	1	1	1	1	GCS1	GCS1	GCS1	GCS1
N0.HOG0000938	OG0000800	n0	SC_660.t1	SP_660.t1	SK_650.t1	SU_865.t1	1	1	1	1	1	SHS1	SHS1	SHS1	SHS1
N0.HOG0000939	OG0000801	n0	SC_661.t1	SP_661.t1	SK_651.t1	SU_866.t1	1	1	1	1	1	WHI4	WHI4	WHI4	WHI4
N0.HOG0000940	OG0000802	n0	SC_662.t1	SP_662.t1	SK_652.t1	SU_867.t1	1	1	1	1	1	HBT1	HBT1	HBT1	HBT1
N0.HOG0000941	OG0000803	n0	SC_663.t1	SP_663.t1	SK_653.t1	SU_868.t1	1	1	1	1	1	FMP45	FMP45	FMP45	FMP45
N0.HOG0000942	OG0000804	n0	SC_664.t1	SP_664.t1	SK_654.t1	SU_869.t1	1	1	1	1	1	CDC13	CDC13	CDC13	CDC13
N0.HOG0000943	OG0000805	n0	SC_665.t1	SP_665.t1	SK_655.t1	SU_870.t1	1	1	1	1	1	DTD1	DTD1	DTD1	DTD1
N0.HOG0000944	OG0000806	n0	SC_666.t1	SP_666.t1	SK_656.t1	SU_871.t1	1	1	1	1	1	YDL218W	YDL218W	YDL218W	YDL218W
N0.HOG0000945	OG0000807	n0	SC_667.t1	SP_667.t1	SK_657.t1	SU_872.t1	1	1	1	1	1	TIM22	TIM22	TIM22	TIM22
N0.HOG0000946	OG0000808	n0	SC_668.t1	SP_668.t1	SK_658.t1	SU_873.t1	1	1	1	1	1	RRI1	RRI1	RRI1	RRI1
N0.HOG0000947	OG0000809	n0	SC_669.t1	SP_669.t1	SK_659.t1	SU_874.t1	1	1	1	1	1	GDH2	GDH2	GDH2	GDH2
N0.HOG0000948	OG0000810	n0	SC_670.t1	SP_670.t1	SK_660.t1	SU_875.t1	1	1	1	1	1	PRR2	PRR2	PRR2	PRR2
N0.HOG0000949	OG0000811	n0	SC_671.t1	SP_671.t1	SK_661.t1	SU_876.t1	1	1	1	1	1	NOP6	NOP6	NOP6	NOP6
N0.HOG0000950	OG0000812	n0	SC_672.t1	SP_672.t1	SK_662.t1	SU_877.t1	1	1	1	1	1	SHR3	SHR3	SHR3	SHR3
N0.HOG0000951	OG0000813	n0	SC_673.t1	SP_673.t1	SK_663.t1	SU_878.t1	1	1	1	1	1	YDL211C	YDL211C	YDL211C	YDL211C
N0.HOG0000952	OG0000814	n0	SC_674.t1	SP_674.t1	SK_664.t1	SU_879.t1	1	1	1	1	1	UGA4	UGA4	UGA4	UGA4
N0.HOG0000953	OG0000815	n0	SC_675.t1	SP_675.t1	SK_665.t1	SU_880.t1	1	1	1	1	1	CWC2	CWC2	CWC2	CWC2
N0.HOG0000954	OG0000816	n0	SC_676.t1	SP_676.t1	SK_666.t1	SU_881.t1	1	1	1	1	1	NHP2	NHP2	NHP2	NHP2
N0.HOG0000955	OG0000817	n0	SC_677.t1	SP_677.t1	SK_667.t1	SU_882.t1	1	1	1	1	1	GLE1	GLE1	GLE1	GLE1
N0.HOG0000956	OG0000818	n0	SC_678.t1	SP_678.t1	SK_668.t1	SU_883.t1	1	1	1	1	1	YDL206W	YDL206W	YDL206W	YDL206W
N0.HOG0000957	OG0000819	n0	SC_679.t1	SP_679.t1	SK_669.t1	SU_884.t1	1	1	1	1	1	HEM3	HEM3	HEM3	HEM3
N0.HOG0000958	OG0000820	n0	SC_680.t1	SP_680.t1	SK_670.t1	SU_885.t1	1	1	1	1	1	RTN2	RTN2	RTN2	RTN2
N0.HOG0000959	OG0000821	n0	SC_681.t1	SP_681.t1	SK_671.t1	SU_886.t1	1	1	1	1	1	ACK1	ACK1	ACK1	ACK1
N0.HOG0000960	OG0000822	n0	SC_682.t1	SP_682.t1	SK_672.t1	SU_887.t1	1	1	1	1	1	MRPL11	MRPL11	MRPL11	MRPL11
N0.HOG0000961	OG0000823	n0	SC_683.t1	SP_683.t1	SK_673.t1	SU_888.t1	1	1	1	1	1	TRM8	TRM8	TRM8	TRM8
N0.HOG0000962	OG0000824	n0	SC_684.t1	SP_684.t1	SK_674.t1	SU_889.t1	1	1	1	1	1	MGT1	MGT1	MGT1	MGT1
N0.HOG0000963	OG0000825	n0	SC_685.t1	SP_685.t1	SK_675.t1	SU_890.t1	1	1	1	1	1	YDL199C	YDL199C	YDL199C	YDL199C
N0.HOG0000964	OG0000826	n0	SC_686.t1	SP_686.t1	SK_676.t1	SU_891.t1	1	1	1	1	1	GGC1	GGC1	GGC1	GGC1
N0.HOG0000965	OG0000827	n0	SC_687.t1	SP_687.t1	SK_677.t1	SU_892.t1	1	1	1	1	1	ASF2	ASF2	ASF2	ASF2
N0.HOG0000966	OG0000828	n0	SC_688.t1	SP_688.t1	SK_678.t1	SU_893.t1	1	1	1	1	1	SEC31	SEC31	SEC31	SEC31
N0.HOG0000967	OG0000829	n0	SC_689.t1	SP_689.t1	SK_679.t1	SU_894.t1	1	1	1	1	1	SNF3	SNF3	SNF3	SNF3
N0.HOG0000968	OG0000830	n0	SC_690.t1	SP_690.t1	SK_680.t1	SU_895.t1	1	1	1	1	1	NUS1	NUS1	NUS1	NUS1
N0.HOG0000969	OG0000831	n0	SC_691.t1	SP_691.t1	SK_681.t1	SU_896.t1	1	1	1	1	1	ARF1	ARF1	ARF1	ARF1
N0.HOG0000970	OG0000832	n0	SC_693.t1	SP_693.t1	SK_683.t1	SU_898.t1	1	1	1	1	1	UFD2	UFD2	UFD2	UFD2
N0.HOG0000971	OG0000833	n0	SC_694.t1	SP_694.t1	SK_684.t1	SU_899.t1	1	1	1	1	1	RBS1	RBS1	RBS1	RBS1
N0.HOG0000972	OG0000834	n0	SC_696.t1	SP_696.t1	SK_686.t1	SU_901.t1	1	1	1	1	1	YDL186W	YDL186W	YDL186W	YDL186W
N0.HOG0000973	OG0000835	n0	SC_697.t1	SP_697.t1	SK_687.t1	SU_902.t1	1	1	1	1	1	VMA1	VMA1	VMA1	VMA1
N0.HOG0000974	OG0000836	n0	SC_698.t1	SP_698.t1	SK_688.t1	SU_903.t1	1	1	1	1	1	MRX19	MRX19	MRX19	MRX19
N0.HOG0000975	OG0000837	n0	SC_700.t1	SP_700.t1	SK_690.t1	SU_905.t1	1	1	1	1	1	INH1	INH1	INH1	INH1
N0.HOG0000976	OG0000838	n0	SC_701.t1	SP_701.t1	SK_691.t1	SU_906.t1	1	1	1	1	1	YDL180W	YDL180W	YDL180W	YDL180W
N0.HOG0000977	OG0000839	n0	SC_702.t1	SP_702.t1	SK_692.t1	SU_907.t1	1	1	1	1	1	PCL9	PCL9	PCL9	PCL9
N0.HOG0000978	OG0000840	n0	SC_703.t1	SP_703.t1	SK_693.t1	SU_908.t1	1	1	1	1	1	DLD2	DLD2	DLD2	DLD2
N0.HOG0000979	OG0000841	n0	SC_704.t1	SP_704.t1	SK_694.t1	SU_909.t1	1	1	1	1	1	YDL177C	YDL177C	YDL177C	YDL177C
N0.HOG0000980	OG0000842	n0	SC_705.t1	SP_705.t1	SK_695.t1	SU_910.t1	1	1	1	1	1	IPF1	IPF1	IPF1	IPF1
N0.HOG0000981	OG0000843	n0	SC_706.t1	SP_706.t1	SK_696.t1	SU_911.t1	1	1	1	1	1	AIR2	AIR2	AIR2	AIR2
N0.HOG0000982	OG0000844	n0	SC_707.t1	SP_707.t1	SK_697.t1	SU_912.t1	1	1	1	1	1	DLD1	DLD1	DLD1	DLD1
N0.HOG0000983	OG0000845	n0	SC_708.t1	SP_708.t1	SK_698.t1	SU_913.t1	1	1	1	1	1	PAR32	PAR32	PAR32	PAR32
N0.HOG0000984	OG0000846	n0	SC_709.t1	SP_709.t1	SK_699.t1	SU_914.t1	1	1	1	1	1	GLT1	GLT1	GLT1	GLT1
N0.HOG0000985	OG0000847	n0	SC_710.t1	SP_710.t1	SK_700.t1	SU_915.t1	1	1	1	1	1	UGA3	UGA3	UGA3	UGA3
N0.HOG0000986	OG0000848	n0	SC_711.t1	SP_711.t1	SK_701.t1	SU_916.t1	1	1	1	1	1	UGX2	UGX2	UGX2	UGX2
N0.HOG0000987	OG0000849	n0	SC_712.t1	SP_712.t1	SK_702.t1	SU_917.t1	1	1	1	1	1	SFA1	SFA1	SFA1	SFA1
N0.HOG0000988	OG0000850	n0	SC_713.t1	SP_713.t1	SK_703.t1	SU_918.t1	1	1	1	1	1	NRP1	NRP1	NRP1	NRP1
N0.HOG0000989	OG0000851	n0	SC_714.t1	SP_714.t1	SK_704.t1	SU_919.t1	1	1	1	1	1	FAP7	FAP7	FAP7	FAP7
N0.HOG0000990	OG0000852	n0	SC_715.t1	SP_715.t1	SK_705.t1	SU_920.t1	1	1	1	1	1	CDC36	CDC36	CDC36	CDC36
N0.HOG0000991	OG0000853	n0	SC_716.t1	SP_716.t1	SK_706.t1	SU_921.t1	1	1	1	1	1	CDC9	CDC9	CDC9	CDC9
N0.HOG0000992	OG0000854	n0	SC_717.t1	SP_717.t1	SK_707.t1	SU_922.t1	1	1	1	1	1	ENT1	ENT1	ENT1	ENT1
N0.HOG0000993	OG0000855	n0	SC_718.t1	SP_718.t1	SK_708.t1	SU_923.t1	1	1	1	1	1	MHF2	MHF2	MHF2	MHF2
N0.HOG0000994	OG0000856	n0	SC_719.t1	SP_719.t1	SK_709.t1	SU_924.t1	1	1	1	1	1	DHH1	DHH1	DHH1	DHH1
N0.HOG0000995	OG0000857	n0	SC_720.t1	SP_720.t1	SK_710.t1	SU_925.t1	1	1	1	1	1	STE7	STE7	STE7	STE7
N0.HOG0000996	OG0000858	n0	SC_721.t1	SP_721.t1	SK_711.t1	SU_926.t1	1	1	1	1	1	YDL157C	YDL157C	YDL157C	YDL157C
N0.HOG0000997	OG0000859	n0	SC_722.t1	SP_722.t1	SK_712.t1	SU_927.t1	1	1	1	1	1	CMR1	CMR1	CMR1	CMR1
N0.HOG0000998	OG0000860	n0	SC_723.t1	SP_723.t1	SK_713.t1	SU_928.t1	1	1	1	1	1	CLB3	CLB3	CLB3	CLB3
N0.HOG0000999	OG0000861	n0	SC_724.t1	SP_724.t1	SK_714.t1	SU_929.t1	1	1	1	1	1	MSH5	MSH5	MSH5	MSH5
N0.HOG0001000	OG0000862	n0	SC_725.t1	SP_725.t1	SK_715.t1	SU_930.t1	1	1	1	1	1	SAS10	SAS10	SAS10	SAS10
N0.HOG0001001	OG0000863	n0	SC_726.t1	SP_726.t1	SK_716.t1	SU_931.t1	1	1	1	1	1	RPC53	RPC53	RPC53	RPC53
N0.HOG0001002	OG0000864	n0	SC_727.t1	SP_727.t1	SK_717.t1	SU_932.t1	1	1	1	1	1	ATG9	ATG9	ATG9	ATG9
N0.HOG0001003	OG0000865	n0	SC_728.t1	SP_728.t1	SK_718.t1	SU_933.t1	1	1	1	1	1	NOP14	NOP14	NOP14	NOP14
N0.HOG0001004	OG0000866	n0	SC_729.t1	SP_729.t1	SK_719.t1	SU_934.t1	1	1	1	1	1	RPN5	RPN5	RPN5	RPN5
N0.HOG0001005	OG0000867	n0	SC_730.t1	SP_730.t1	SK_720.t1	SU_935.t1	1	1	1	1	1	LDB17	LDB17	LDB17	LDB17
N0.HOG0001006	OG0000868	n0	SC_731.t1	SP_731.t1	SK_721.t1	SU_936.t1	1	1	1	1	1	COP1	COP1	COP1	COP1
N0.HOG0001007	OG0000869	n0	SC_732.t1	SP_732.t1	SK_722.t1	SU_937.t1	1	1	1	1	1	YDL144C	YDL144C	YDL144C	YDL144C
N0.HOG0001008	OG0000870	n0	SC_733.t1	SP_733.t1	SK_723.t1	SU_938.t1	1	1	1	1	1	CCT4	CCT4	CCT4	CCT4
N0.HOG0001009	OG0000871	n0	SC_734.t1	SP_734.t1	SK_724.t1	SU_939.t1	1	1	1	1	1	CRD1	CRD1	CRD1	CRD1
N0.HOG0001010	OG0000872	n0	SC_735.t1	SP_735.t1	SK_725.t1	SU_940.t1	1	1	1	1	1	BPL1	BPL1	BPL1	BPL1
N0.HOG0001011	OG0000873	n0	SC_736.t1	SP_736.t1	SK_726.t1	SU_941.t1	1	1	1	1	1	RPO21	RPO21	RPO21	RPO21
N0.HOG0001012	OG0000874	n0	SC_737.t1	SP_737.t1	SK_727.t1	SU_942.t1	1	1	1	1	1	SCM3	SCM3	SCM3	SCM3
N0.HOG0001013	OG0000875	n0	SC_738.t1	SP_738.t1	SK_728.t1	SU_943.t1	1	1	1	1	1	RGT2	RGT2	RGT2	RGT2
N0.HOG0001014	OG0000876	n0	SC_739.t1	SP_739.t1	SK_729.t1	SU_944.t1	1	1	1	1	1	ARF2	ARF2	ARF1	ARF1
N0.HOG0001015	OG0000877	n0	SC_741.t1	SP_741.t1	SK_731.t1	SU_946.t1	1	1	1	1	1	RDI1	RDI1	RDI1	RDI1
N0.HOG0001016	OG0000878	n0	SC_743.t1	SP_743.t1	SK_733.t1	SU_948.t1	1	1	1	1	1	SRF1	SRF1	SRF1	SRF1
N0.HOG0001017	OG0000879	n0	SC_744.t1	SP_744.t1	SK_734.t1	SU_949.t1	1	1	1	1	1	CDC53	CDC53	CDC53	CDC53
N0.HOG0001018	OG0000880	n0	SC_746.t1	SP_746.t1	SK_736.t1	SU_951.t1	1	1	1	1	1	STF1	STF1	STF1	STF1
N0.HOG0001019	OG0000881	n0	SC_747.t1	SP_747.t1	SK_737.t1	SU_952.t1	1	1	1	1	1	RPP1B	RPP1B	RPP1B	RPP1B
N0.HOG0001020	OG0000882	n0	SC_748.t1	SP_748.t1	SK_738.t1	SU_953.t1	1	1	1	1	1	YDL129W	YDL129W	YDL129W	YDL129W
N0.HOG0001021	OG0000883	n0	SC_749.t1	SP_749.t1	SK_739.t1	SU_954.t1	1	1	1	1	1	VCX1	VCX1	VCX1	VCX1
N0.HOG0001022	OG0000884	n0	SC_750.t1	SP_750.t1	SK_740.t1	SU_955.t1	1	1	1	1	1	PCL2	PCL2	PCL2	PCL2
N0.HOG0001023	OG0000885	n0	SC_751.t1	SP_751.t1	SK_741.t1	SU_956.t1	1	1	1	1	1	CDC48	CDC48	CDC48	CDC48
N0.HOG0001024	OG0000886	n0	SC_752.t1	SP_752.t1	SK_742.t1	SU_957.t1	1	1	1	1	1	HNT1	HNT1	HNT1	HNT1
N0.HOG0001025	OG0000887	n0	SC_754.t1	SP_754.t1	SK_744.t1	SU_958.t1	1	1	1	1	1	SNA4	SNA4	SNA4	SNA4
N0.HOG0001026	OG0000888	n0	SC_755.t1	SP_755.t1	SK_745.t1	SU_959.t1	1	1	1	1	1	UBP1	UBP1	UBP1	UBP1
N0.HOG0001027	OG0000889	n0	SC_756.t1	SP_756.t1	SK_746.t1	SU_960.t1	1	1	1	1	1	EXP1	EXP1	EXP1	EXP1
N0.HOG0001028	OG0000890	n0	SC_757.t1	SP_757.t1	SK_747.t1	SU_961.t1	1	1	1	1	1	YFH1	YFH1	YFH1	YFH1
N0.HOG0001029	OG0000891	n0	SC_758.t1	SP_758.t1	SK_748.t1	SU_962.t1	1	1	1	1	1	HEM25	HEM25	HEM25	HEM25
N0.HOG0001030	OG0000892	n0	SC_759.t1	SP_759.t1	SK_749.t1	SU_963.t1	1	1	1	1	1	CYK3	CYK3	CYK3	CYK3
N0.HOG0001031	OG0000893	n0	SC_760.t1	SP_760.t1	SK_750.t1	SU_964.t1	1	1	1	1	1	NUP84	NUP84	NUP84	NUP84
N0.HOG0001032	OG0000894	n0	SC_761.t1	SP_761.t1	SK_751.t1	SU_965.t1	1	1	1	1	1	IWR1	IWR1	IWR1	IWR1
N0.HOG0001033	OG0000895	n0	SC_762.t1	SP_762.t1	SK_752.t1	SU_966.t1	1	1	1	1	1	YDL114W	YDL114W	YDL114W	YDL114W
N0.HOG0001034	OG0000896	n0	SC_763.t1	SP_763.t1	SK_753.t1	SU_967.t1	1	1	1	1	1	ATG20	ATG20	ATG20	ATG20
N0.HOG0001035	OG0000897	n0	SC_764.t1	SP_764.t1	SK_754.t1	SU_968.t1	1	1	1	1	1	TRM3	TRM3	TRM3	TRM3
N0.HOG0001036	OG0000898	n0	SC_765.t1	SP_765.t1	SK_755.t1	SU_969.t1	1	1	1	1	1	RRP42	RRP42	RRP42	RRP42
N0.HOG0001037	OG0000899	n0	SC_766.t1	SP_766.t1	SK_756.t1	SU_970.t1	1	1	1	1	1	TMA17	TMA17	TMA17	TMA17
N0.HOG0001038	OG0000900	n0	SC_767.t1	SP_767.t1	SK_757.t1	SU_971.t1	1	1	1	1	1	YDL109C	YDL109C	YDL109C	YDL109C
N0.HOG0001039	OG0000901	n0	SC_768.t1	SP_768.t1	SK_758.t1	SU_972.t1	1	1	1	1	1	KIN28	KIN28	KIN28	KIN28
N0.HOG0001040	OG0000902	n0	SC_769.t1	SP_769.t1	SK_759.t1	SU_973.t1	1	1	1	1	1	MSS2	MSS2	MSS2	MSS2
N0.HOG0001041	OG0000903	n0	SC_770.t1	SP_770.t1	SK_760.t1	SU_974.t1	1	1	1	1	1	PHO2	PHO2	PHO2	PHO2
N0.HOG0001042	OG0000904	n0	SC_771.t1	SP_771.t1	SK_761.t1	SU_975.t1	1	1	1	1	1	NSE4	NSE4	NSE4	NSE4
N0.HOG0001043	OG0000905	n0	SC_772.t1	SP_772.t1	SK_762.t1	SU_976.t1	1	1	1	1	1	QRI7	QRI7	QRI7	QRI7
N0.HOG0001044	OG0000906	n0	SC_773.t1	SP_773.t1	SK_763.t1	SU_977.t1	1	1	1	1	1	QRI1	QRI1	QRI1	QRI1
N0.HOG0001045	OG0000907	n0	SC_774.t1	SP_774.t1	SK_764.t1	SU_978.t1	1	1	1	1	1	POL3	POL3	POL3	POL3
N0.HOG0001046	OG0000908	n0	SC_775.t1	SP_775.t1	SK_765.t1	SU_979.t1	1	1	1	1	1	DUN1	DUN1	DUN1	DUN1
N0.HOG0001047	OG0000909	n0	SC_776.t1	SP_776.t1	SK_766.t1	SU_980.t1	1	1	1	1	1	GET3	GET3	GET3	GET3
N0.HOG0001048	OG0000910	n0	SC_777.t1	SP_777.t1	SK_767.t1	SU_981.t1	1	1	1	1	1	BUG1	BUG1	BUG1	BUG1
N0.HOG0001049	OG0000911	n0	SC_778.t1	SP_778.t1	SK_768.t1	SU_982.t1	1	1	1	1	1	SNU23	SNU23	SNU23	SNU23
N0.HOG0001050	OG0000912	n0	SC_779.t1	SP_779.t1	SK_769.t1	SU_983.t1	1	1	1	1	1	RPN6	RPN6	RPN6	RPN6
N0.HOG0001051	OG0000913	n0	SC_780.t1	SP_780.t1	SK_770.t1	SU_984.t1	1	1	1	1	1	PMT1	PMT1	PMT1	PMT1
N0.HOG0001052	OG0000914	n0	SC_781.t1	SP_781.t1	SK_771.t1	SU_985.t1	1	1	1	1	1	PMT5	PMT5	PMT5	PMT5
N0.HOG0001053	OG0000915	n0	SC_782.t1	SP_782.t1	SK_772.t1	SU_986.t1	1	1	1	1	1	SRP14	SRP14	SRP14	SRP14
N0.HOG0001054	OG0000916	n0	SC_783.t1	SP_783.t1	SK_773.t1	SU_987.t1	1	1	1	1	1	UBX3	UBX3	UBX3	UBX3
N0.HOG0001055	OG0000917	n0	SC_784.t1	SP_784.t1	SK_774.t1	SU_988.t1	1	1	1	1	1	RAM1	RAM1	RAM1	RAM1
N0.HOG0001056	OG0000918	n0	SC_785.t1	SP_785.t1	SK_775.t1	SU_989.t1	1	1	1	1	1	NUR1	NUR1	NUR1	NUR1
N0.HOG0001057	OG0000919	n0	SC_786.t1	SP_786.t1	SK_776.t1	SU_990.t1	1	1	1	1	1	ASM4	ASM4	ASM4	ASM4
N0.HOG0001058	OG0000920	n0	SC_787.t1	SP_787.t1	SK_777.t1	SU_991.t1	1	1	1	1	1	LUC7	LUC7	LUC7	LUC7
N0.HOG0001059	OG0000921	n0	SC_788.t1	SP_788.t1	SK_778.t1	SU_992.t1	1	1	1	1	1	YDL086W	YDL086W	YDL086W	YDL086W
N0.HOG0001060	OG0000922	n0	SC_789.t1	SP_789.t1	SK_779.t1	SU_993.t1	1	1	1	1	1	YDL085C-A	YDL085C-A	YDL085C-A	YDL085C-A
N0.HOG0001061	OG0000923	n0	SC_790.t1	SP_790.t1	SK_780.t1	SU_994.t1	1	1	1	1	1	NDE2	NDE2	NDE2	NDE2
N0.HOG0001062	OG0000924	n0	SC_791.t1	SP_791.t1	SK_781.t1	SU_995.t1	1	1	1	1	1	SUB2	SUB2	SUB2	SUB2
N0.HOG0001063	OG0000925	n0	SC_794.t1	SP_794.t1	SK_784.t1	SU_998.t1	1	1	1	1	1	RPP1A	RPP1A	RPP1A	RPP1A
N0.HOG0001064	OG0000926	n0	SC_795.t1	SP_795.t1	SK_785.t1	SU_999.t1	1	1	1	1	1	THI3	THI3	THI3	THI3
N0.HOG0001065	OG0000927	n0	SC_796.t1	SP_796.t1	SK_786.t1	SU_1000.t1	1	1	1	1	1	MRK1	MRK1	MRK1	MRK1
N0.HOG0001066	OG0000928	n0	SC_797.t1	SP_797.t1	SK_787.t1	SU_1001.t1	1	1	1	1	1	MDH3	MDH3	MDH3	MDH3
N0.HOG0001067	OG0000929	n0	SC_798.t1	SP_798.t1	SK_788.t1	SU_1002.t1	1	1	1	1	1	VAM6	VAM6	VAM6	VAM6
N0.HOG0001068	OG0000930	n0	SC_799.t1	SP_799.t1	SK_789.t1	SU_1003.t1	1	1	1	1	1	RXT3	RXT3	RXT3	RXT3
N0.HOG0001069	OG0000931	n0	SC_801.t1	SP_801.t1	SK_791.t1	SU_1005.t1	1	1	1	1	1	BRE1	BRE1	BRE1	BRE1
N0.HOG0001070	OG0000932	n0	SC_802.t1	SP_802.t1	SK_792.t1	SU_1006.t1	1	1	1	1	1	AHK1	AHK1	AHK1	AHK1
N0.HOG0001071	OG0000933	n0	SC_803.t1	SP_803.t1	SK_793.t1	SU_1007.t1	1	1	1	1	1	YET3	YET3	YET3	YET3
N0.HOG0001072	OG0000934	n0	SC_804.t1	SP_804.t1	SK_794.t1	SU_1008.t1	1	1	1	1	1	BDF2	BDF2	BDF2	BDF2
N0.HOG0001073	OG0000935	n0	SC_805.t1	SP_805.t1	SK_795.t1	SU_1009.t1	1	1	1	1	1	CBS1	CBS1	CBS1	CBS1
N0.HOG0001074	OG0000936	n0	SC_806.t1	SP_806.t1	SK_796.t1	SU_1010.t1	1	1	1	1	1	COX9	COX9	COX9	COX9
N0.HOG0001075	OG0000937	n0	SC_807.t1	SP_807.t1	SK_797.t1	SU_1011.t1	1	1	1	1	1	IDP1	IDP1	IDP1	IDP1
N0.HOG0001076	OG0000938	n0	SC_808.t1	SP_808.t1	SK_798.t1	SU_1012.t1	1	1	1	1	1	PEX19	PEX19	PEX19	PEX19
N0.HOG0001077	OG0000939	n0	SC_809.t1	SP_809.t1	SK_799.t1	SU_1013.t1	1	1	1	1	1	UBC9	UBC9	UBC9	UBC9
N0.HOG0001078	OG0000940	n0	SC_810.t1	SP_810.t1	SK_800.t1	SU_1014.t1	1	1	1	1	1	SYO1	SYO1	SYO1	SYO1
N0.HOG0001079	OG0000941	n0	SC_811.t1	SP_811.t1	SK_801.t1	SU_1015.t1	1	1	1	1	1	RPS29B	RPS29B	RPS29B	RPS29B
N0.HOG0001080	OG0000942	n0	SC_812.t1	SP_812.t1	SK_802.t1	SU_1016.t1	1	1	1	1	1	TSR1	TSR1	TSR1	TSR1
N0.HOG0001081	OG0000943	n0	SC_813.t1	SP_813.t1	SK_803.t1	SU_1017.t1	1	1	1	1	1	RAD59	RAD59	RAD59	RAD59
N0.HOG0001082	OG0000944	n0	SC_814.t1	SP_814.t1	SK_804.t1	SU_1018.t1	1	1	1	1	1	USO1	USO1	USO1	USO1
N0.HOG0001083	OG0000945	n0	SC_815.t1	SP_815.t1	SK_805.t1	SU_1019.t1	1	1	1	1	1	YDL057W	YDL057W	YDL057W	YDL057W
N0.HOG0001084	OG0000946	n0	SC_816.t1	SP_816.t1	SK_806.t1	SU_1020.t1	1	1	1	1	1	MBP1	MBP1	MBP1	MBP1
N0.HOG0001085	OG0000947	n0	SC_817.t1	SP_817.t1	SK_807.t1	SU_1021.t1	1	1	1	1	1	PSA1	PSA1	PSA1	PSA1
N0.HOG0001086	OG0000948	n0	SC_818.t1	SP_818.t1	SK_808.t1	SU_1022.t1	1	1	1	1	1	MCH1	MCH1	MCH1	MCH1
N0.HOG0001087	OG0000949	n0	SC_819.t1	SP_819.t1	SK_809.t1	SU_1023.t1	1	1	1	1	1	PBP4	PBP4	PBP4	PBP4
N0.HOG0001088	OG0000950	n0	SC_820.t1	SP_820.t1	SK_810.t1	SU_1024.t1	1	1	1	1	1	SLC1	SLC1	SLC1	SLC1
N0.HOG0001089	OG0000951	n0	SC_821.t1	SP_821.t1	SK_811.t1	SU_1025.t1	1	1	1	1	1	LHP1	LHP1	LHP1	LHP1
N0.HOG0001090	OG0000952	n0	SC_822.t1	SP_822.t1	SK_812.t1	SU_1026.t1	1	1	1	1	1	KNH1	KNH1	KNH1	KNH1
N0.HOG0001091	OG0000953	n0	SC_823.t1	SP_823.t1	SK_813.t1	SU_1027.t1	1	1	1	1	1	STP4	STP4	STP4	STP4
N0.HOG0001092	OG0000954	n0	SC_824.t1	SP_824.t1	SK_814.t1	SU_1028.t1	1	1	1	1	1	SIT4	SIT4	SIT4	SIT4
N0.HOG0001093	OG0000955	n0	SC_825.t1	SP_825.t1	SK_815.t1	SU_1029.t1	1	1	1	1	1	NPC2	NPC2	NPC2	NPC2
N0.HOG0001094	OG0000956	n0	SC_826.t1	SP_826.t1	SK_816.t1	SU_1030.t1	1	1	1	1	1	MRP10	MRP10	MRP10	MRP10
N0.HOG0001095	OG0000957	n0	SC_827.t1	SP_827.t1	SK_817.t1	SU_1031.t1	1	1	1	1	1	FAD1	FAD1	FAD1	FAD1
N0.HOG0001096	OG0000958	n0	SC_828.t1	SP_828.t1	SK_818.t1	SU_1032.t1	1	1	1	1	1	MTF2	MTF2	MTF2	MTF2
N0.HOG0001097	OG0000959	n0	SC_829.t1	SP_829.t1	SK_819.t1	SU_1033.t1	1	1	1	1	1	PRP11	PRP11	PRP11	PRP11
N0.HOG0001098	OG0000960	n0	SC_830.t1	SP_830.t1	SK_820.t1	SU_1034.t1	1	1	1	1	1	SIR2	SIR2	SIR2	SIR2
N0.HOG0001099	OG0000961	n0	SC_831.t1	SP_831.t1	SK_821.t1	SU_1035.t1	1	1	1	1	1	NAT1	NAT1	NAT1	NAT1
N0.HOG0001100	OG0000962	n0	SC_833.t1	SP_833.t1	SK_823.t1	SU_1037.t1	1	1	1	1	1	PUS9	PUS9	PUS9	PUS9
N0.HOG0001101	OG0000963	n0	SC_834.t1	SP_834.t1	SK_824.t1	SU_1038.t1	1	1	1	1	1	GPR1	GPR1	GPR1	GPR1
N0.HOG0001102	OG0000964	n0	SC_835.t1	SP_835.t1	SK_825.t1	SU_1039.t1	1	1	1	1	1	SLM3	SLM3	SLM3	SLM3
N0.HOG0001103	OG0000965	n0	SC_836.t1	SP_836.t1	SK_826.t1	SU_1040.t1	1	1	1	1	1	DBP10	DBP10	DBP10	DBP10
N0.HOG0001104	OG0000966	n0	SC_837.t1	SP_837.t1	SK_827.t1	SU_1041.t1	1	1	1	1	1	PRP9	PRP9	PRP9	PRP9
N0.HOG0001105	OG0000967	n0	SC_838.t1	SP_838.t1	SK_828.t1	SU_1042.t1	1	1	1	1	1	ARP2	ARP2	ARP2	ARP2
N0.HOG0001106	OG0000968	n0	SC_839.t1	SP_839.t1	SK_829.t1	SU_1043.t1	1	1	1	1	1	MPS1	MPS1	MPS1	MPS1
N0.HOG0001107	OG0000969	n0	SC_840.t1	SP_840.t1	SK_830.t1	SU_1044.t1	1	1	1	1	1	MRX9	MRX9	MRX9	MRX9
N0.HOG0001108	OG0000970	n0	SC_841.t1	SP_841.t1	SK_831.t1	SU_1045.t1	1	1	1	1	1	RTK1	RTK1	RTK1	RTK1
N0.HOG0001109	OG0000971	n0	SC_843.t1	SP_843.t1	SK_832.t1	SU_1047.t1	1	1	1	1	1	GPD1	GPD1	GPD1	GPD1
N0.HOG0001110	OG0000972	n0	SC_844.t1	SP_844.t1	SK_833.t1	SU_1048.t1	1	1	1	1	1	GPM2	GPM2	GPM2	GPM2
N0.HOG0001111	OG0000973	n0	SC_845.t1	SP_845.t1	SK_834.t1	SU_1049.t1	1	1	1	1	1	RPN4	RPN4	RPN4	RPN4
N0.HOG0001112	OG0000974	n0	SC_846.t1	SP_846.t1	SK_835.t1	SU_1050.t1	1	1	1	1	1	OSH2	OSH2	OSH2	OSH2
N0.HOG0001113	OG0000975	n0	SC_847.t1	SP_847.t1	SK_836.t1	SU_1052.t1	1	1	1	1	1	ERP3	ERP3	ERP3	ERP3
N0.HOG0001114	OG0000976	n0	SC_848.t1	SP_848.t1	SK_837.t1	SU_1053.t1	1	1	1	1	1	CDC7	CDC7	CDC7	CDC7
N0.HOG0001115	OG0000977	n0	SC_849.t1	SP_849.t1	SK_838.t1	SU_1054.t1	1	1	1	1	1	TSC13	TSC13	TSC13	TSC13
N0.HOG0001116	OG0000978	n0	SC_850.t1	SP_850.t1	SK_839.t1	SU_1055.t1	1	1	1	1	1	NOP1	NOP1	NOP1	NOP1
N0.HOG0001117	OG0000979	n0	SC_851.t1	SP_851.t1	SK_840.t1	SU_1056.t1	1	1	1	1	1	SLX5	SLX5	SLX5	SLX5
N0.HOG0001118	OG0000980	n0	SC_852.t1	SP_852.t1	SK_841.t1	SU_1057.t1	1	1	1	1	1	YDL012C	YDL012C	YDL012C	YDL012C
N0.HOG0001119	OG0000981	n0	SC_853.t1	SP_853.t1	SK_842.t1	SU_1058.t1	1	1	1	1	1	GRX6	GRX6	GRX6	GRX6
N0.HOG0001120	OG0000982	n0	SC_854.t1	SP_854.t1	SK_843.t1	SU_1059.t1	1	1	1	1	1	APC11	APC11	APC11	APC11
N0.HOG0001121	OG0000983	n0	SC_855.t1	SP_855.t1	SK_844.t1	SU_1060.t1	1	1	1	1	1	YDL007C-A	YDL007C-A	YDL007C-A	YDL007C-A
N0.HOG0001122	OG0000984	n0	SC_856.t1	SP_856.t1	SK_845.t1	SU_1061.t1	1	1	1	1	1	RPT2	RPT2	RPT2	RPT2
N0.HOG0001123	OG0000985	n0	SC_857.t1	SP_857.t1	SK_846.t1	SU_1062.t1	1	1	1	1	1	PTC1	PTC1	PTC1	PTC1
N0.HOG0001124	OG0000986	n0	SC_858.t1	SP_858.t1	SK_847.t1	SU_1063.t1	1	1	1	1	1	MED2	MED2	MED2	MED2
N0.HOG0001125	OG0000987	n0	SC_859.t1	SP_859.t1	SK_848.t1	SU_1064.t1	1	1	1	1	1	ATP16	ATP16	ATP16	ATP16
N0.HOG0001126	OG0000988	n0	SC_860.t1	SP_860.t1	SK_849.t1	SU_1065.t1	1	1	1	1	1	MCD1	MCD1	MCD1	MCD1
N0.HOG0001127	OG0000989	n0	SC_861.t1	SP_861.t1	SK_850.t1	SU_1066.t1	1	1	1	1	1	NHP10	NHP10	NHP10	NHP10
N0.HOG0001128	OG0000990	n0	SC_862.t1	SP_862.t1	SK_851.t1	SU_1067.t1	1	1	1	1	1	RMD1	RMD1	RMD1	RMD1
N0.HOG0001129	OG0000991	n0	SC_864.t1	SP_864.t1	SK_853.t1	SU_1069.t1	1	1	1	1	1	YRB1	YRB1	YRB1	YRB1
N0.HOG0001130	OG0000992	n0	SC_865.t1	SP_865.t1	SK_854.t1	SU_1070.t1	1	1	1	1	1	RCR2	RCR2	RCR2	RCR2
N0.HOG0001131	OG0000993	n0	SC_866.t1	SP_866.t1	SK_855.t1	SU_1071.t1	1	1	1	1	1	RAD57	RAD57	RAD57	RAD57
N0.HOG0001132	OG0000994	n0	SC_867.t1	SP_867.t1	SK_856.t1	SU_1072.t1	1	1	1	1	1	MAF1	MAF1	MAF1	MAF1
N0.HOG0001133	OG0000995	n0	SC_868.t1	SP_868.t1	SK_857.t1	SU_1073.t1	1	1	1	1	1	SOK1	SOK1	SOK1	SOK1
N0.HOG0001134	OG0000996	n0	SC_869.t1	SP_869.t1	SK_858.t1	SU_1074.t1	1	1	1	1	1	TRP1	TRP1	TRP1	TRP1
N0.HOG0001135	OG0000997	n0	SC_873.t1	SP_873.t1	SK_861.t1	SU_220.t1	1	1	1	1	1	PSF1	PSF1	PSF1	PSF1
N0.HOG0001136	OG0000998	n0	SC_874.t1	SP_874.t1	SK_862.t1	SU_221.t1	1	1	1	1	1	RAD61	RAD61	RAD61	RAD61
N0.HOG0001137	OG0000999	n0	SC_875.t1	SP_875.t1	SK_863.t1	SU_223.t1	1	1	1	1	1	HED1	HED1	HED1	HED1
N0.HOG0001138	OG0001000	n0	SC_876.t1	SP_876.t1	SK_864.t1	SU_224.t1	1	1	1	1	1	DAD1	DAD1	DAD1	DAD1
N0.HOG0001139	OG0001001	n0	SC_877.t1	SP_877.t1	SK_865.t1	SU_225.t1	1	1	1	1	1	KCS1	KCS1	KCS1	KCS1
N0.HOG0001140	OG0001002	n0	SC_878.t1	SP_878.t1	SK_866.t1	SU_226.t1	1	1	1	1	1	YDR018C	YDR018C	YDR018C	YDR018C
N0.HOG0001141	OG0001003	n0	SC_879.t1	SP_879.t1	SK_867.t1	SU_227.t1	1	1	1	1	1	GCV1	GCV1	GCV1	GCV1
N0.HOG0001142	OG0001004	n0	SC_880.t1	SP_880.t1	SK_868.t1	SU_228.t1	1	1	1	1	1	DAS2	DAS2	DAS2	DAS2
N0.HOG0001143	OG0001005	n0	SC_881.t1	SP_881.t1	SK_869.t1	SU_229.t1	1	1	1	1	1	FAL1	FAL1	FAL1	FAL1
N0.HOG0001144	OG0001006	n0	SC_882.t1	SP_882.t1	SK_870.t1	SU_230.t1	1	1	1	1	1	ATG31	ATG31	ATG31	ATG31
N0.HOG0001145	OG0001007	n0	SC_883.t1	SP_883.t1	SK_871.t1	SU_231.t1	1	1	1	1	1	SES1	SES1	SES1	SES1
N0.HOG0001146	OG0001008	n0	SC_886.t1	SP_885.t1	SK_873.t1	SU_233.t1	1	1	1	1	1	NSI1	NSI1	NSI1	NSI1
N0.HOG0001147	OG0001009	n0	SC_887.t1	SP_886.t1	SK_874.t1	SU_234.t1	1	1	1	1	1	VPS54	VPS54	VPS54	VPS54
N0.HOG0001148	OG0001010	n0	SC_888.t1	SP_887.t1	SK_875.t1	SU_235.t1	1	1	1	1	1	REG1	REG1	REG1	REG1
N0.HOG0001149	OG0001011	n0	SC_889.t1	SP_888.t1	SK_876.t1	SU_236.t1	1	1	1	1	1	RAD28	RAD28	RAD28	RAD28
N0.HOG0001150	OG0001012	n0	SC_890.t1	SP_889.t1	SK_877.t1	SU_237.t1	1	1	1	1	1	MIX14	MIX14	MIX14	MIX14
N0.HOG0001151	OG0001013	n0	SC_891.t1	SP_890.t1	SK_878.t1	SU_238.t1	1	1	1	1	1	PST2	PST2	PST2	PST2
N0.HOG0001152	OG0001014	n0	SC_892.t1	SP_891.t1	SK_879.t1	SU_239.t1	1	1	1	1	1	MRH1	MRH1	MRH1	MRH1
N0.HOG0001153	OG0001015	n0	SC_893.t1	SP_892.t1	SK_880.t1	SU_240.t1	1	1	1	1	1	LYS14	LYS14	LYS14	LYS14
N0.HOG0001154	OG0001016	n0	SC_894.t1	SP_893.t1	SK_881.t1	SU_242.t1	1	1	1	1	1	ARO3	ARO3	ARO3	ARO3
N0.HOG0001155	OG0001017	n0	SC_895.t1	SP_894.t1	SK_882.t1	SU_243.t1	1	1	1	1	1	EHD3	EHD3	EHD3	EHD3
N0.HOG0001156	OG0001018	n0	SC_900.t1	SP_897.t1	SK_885.t1	SU_246.t1	1	1	1	1	1	RSM10	RSM10	RSM10	RSM10
N0.HOG0001157	OG0001019	n0	SC_901.t1	SP_898.t1	SK_886.t1	SU_247.t1	1	1	1	1	1	YDR042C	YDR042C	YDR042C	YDR042C
N0.HOG0001158	OG0001020	n0	SC_902.t1	SP_899.t1	SK_887.t1	SU_248.t1	1	1	1	1	1	NRG1	NRG1	NRG1	NRG1
N0.HOG0001159	OG0001021	n0	SC_903.t1	SP_900.t1	SK_888.t1	SU_249.t1	1	1	1	1	1	HEM13	HEM13	HEM13	HEM13
N0.HOG0001160	OG0001022	n0	SC_904.t1	SP_901.t1	SK_889.t1	SU_250.t1	1	1	1	1	1	RPC11	RPC11	RPC11	RPC11
N0.HOG0001161	OG0001023	n0	SC_906.t1	SP_903.t1	SK_891.t1	SU_252.t1	1	1	1	1	1	HEM12	HEM12	HEM12	HEM12
N0.HOG0001162	OG0001024	n0	SC_907.t1	SP_904.t1	SK_892.t1	SU_253.t1	1	1	1	1	1	VMS1	VMS1	VMS1	VMS1
N0.HOG0001163	OG0001025	n0	SC_908.t1	SP_905.t1	SK_893.t1	SU_254.t1	1	1	1	1	1	TPI1	TPI1	TPI1	TPI1
N0.HOG0001164	OG0001026	n0	SC_909.t1	SP_906.t1	SK_894.t1	SU_255.t1	1	1	1	1	1	DET1	DET1	DET1	DET1
N0.HOG0001165	OG0001027	n0	SC_910.t1	SP_907.t1	SK_895.t1	SU_256.t1	1	1	1	1	1	DBF4	DBF4	DBF4	DBF4
N0.HOG0001166	OG0001028	n0	SC_911.t1	SP_908.t1	SK_896.t1	SU_257.t1	1	1	1	1	1	CDC34	CDC34	CDC34	CDC34
N0.HOG0001167	OG0001029	n0	SC_912.t1	SP_909.t1	SK_897.t1	SU_258.t1	1	1	1	1	1	PST1	PST1	PST1	PST1
N0.HOG0001168	OG0001030	n0	SC_913.t1	SP_910.t1	SK_898.t1	SU_259.t1	1	1	1	1	1	EMC10	EMC10	EMC10	EMC10
N0.HOG0001169	OG0001031	n0	SC_914.t1	SP_911.t1	SK_899.t1	SU_260.t1	1	1	1	1	1	YOS9	YOS9	YOS9	YOS9
N0.HOG0001170	OG0001032	n0	SC_915.t1	SP_912.t1	SK_900.t1	SU_261.t1	1	1	1	1	1	TGL2	TGL2	TGL2	TGL2
N0.HOG0001171	OG0001033	n0	SC_916.t1	SP_913.t1	SK_901.t1	SU_262.t1	1	1	1	1	1	UBC5	UBC5	UBC5	UBC5
N0.HOG0001172	OG0001034	n0	SC_917.t1	SP_914.t1	SK_902.t1	SU_263.t1	1	1	1	1	1	MAK21	MAK21	MAK21	MAK21
N0.HOG0001173	OG0001035	n0	SC_918.t1	SP_915.t1	SK_903.t1	SU_264.t1	1	1	1	1	1	YDR061W	YDR061W	YDR061W	YDR061W
N0.HOG0001174	OG0001036	n0	SC_919.t1	SP_916.t1	SK_904.t1	SU_265.t1	1	1	1	1	1	LCB2	LCB2	LCB2	LCB2
N0.HOG0001175	OG0001037	n0	SC_920.t1	SP_917.t1	SK_905.t1	SU_266.t1	1	1	1	1	1	AIM7	AIM7	AIM7	AIM7
N0.HOG0001176	OG0001038	n0	SC_921.t1	SP_918.t1	SK_906.t1	SU_267.t1	1	1	1	1	1	RPS13	RPS13	RPS13	RPS13
N0.HOG0001177	OG0001039	n0	SC_922.t1	SP_919.t1	SK_907.t1	SU_268.t1	1	1	1	1	1	RRG1	RRG1	RRG1	RRG1
N0.HOG0001178	OG0001040	n0	SC_924.t1	SP_921.t1	SK_908.t1	SU_270.t1	1	1	1	1	1	OCA6	OCA6	OCA6	OCA6
N0.HOG0001179	OG0001041	n0	SC_925.t1	SP_922.t1	SK_909.t1	SU_271.t1	1	1	1	1	1	DOS2	DOS2	DOS2	DOS2
N0.HOG0001180	OG0001042	n0	SC_926.t1	SP_923.t1	SK_910.t1	SU_272.t1	1	1	1	1	1	DOA4	DOA4	DOA4	DOA4
N0.HOG0001181	OG0001043	n0	SC_927.t1	SP_924.t1	SK_911.t1	SU_273.t1	1	1	1	1	1	FMP16	FMP16	FMP16	FMP16
N0.HOG0001182	OG0001044	n0	SC_928.t1	SP_925.t1	SK_912.t1	SU_274.t1	1	1	1	1	1	PAA1	PAA1	PAA1	PAA1
N0.HOG0001183	OG0001045	n0	SC_929.t1	SP_926.t1	SK_913.t1	SU_275.t1	1	1	1	1	1	IPT1	IPT1	IPT1	IPT1
N0.HOG0001184	OG0001046	n0	SC_930.t1	SP_927.t1	SK_914.t1	SU_276.t1	1	1	1	1	1	SNF11	SNF11	SNF11	SNF11
N0.HOG0001185	OG0001047	n0	SC_931.t1	SP_928.t1	SK_915.t1	SU_277.t1	1	1	1	1	1	TPS2	TPS2	TPS2	TPS2
N0.HOG0001186	OG0001048	n0	SC_932.t1	SP_929.t1	SK_916.t1	SU_278.t1	1	1	1	1	1	PPH3	PPH3	PPH3	PPH3
N0.HOG0001187	OG0001049	n0	SC_933.t1	SP_930.t1	SK_917.t1	SU_279.t1	1	1	1	1	1	RAD55	RAD55	RAD55	RAD55
N0.HOG0001188	OG0001050	n0	SC_934.t1	SP_931.t1	SK_918.t1	SU_280.t1	1	1	1	1	1	SED1	SED1	SED1	SED1
N0.HOG0001189	OG0001051	n0	SC_935.t1	SP_932.t1	SK_919.t1	SU_281.t1	1	1	1	1	1	SHU2	SHU2	SHU2	SHU2
N0.HOG0001190	OG0001052	n0	SC_936.t1	SP_933.t1	SK_920.t1	SU_282.t1	1	1	1	1	1	PET100	PET100	PET100	PET100
N0.HOG0001191	OG0001053	n0	SC_937.t1	SP_934.t1	SK_921.t1	SU_283.t1	1	1	1	1	1	TFB5	TFB5	TFB5	TFB5
N0.HOG0001192	OG0001054	n0	SC_938.t1	SP_935.t1	SK_922.t1	SU_284.t1	1	1	1	1	1	VPS41	VPS41	VPS41	VPS41
N0.HOG0001193	OG0001055	n0	SC_939.t1	SP_936.t1	SK_923.t1	SU_285.t1	1	1	1	1	1	PDC2	PDC2	PDC2	PDC2
N0.HOG0001194	OG0001056	n0	SC_940.t1	SP_937.t1	SK_924.t1	SU_286.t1	1	1	1	1	1	STN1	STN1	STN1	STN1
N0.HOG0001195	OG0001057	n0	SC_941.t1	SP_938.t1	SK_925.t1	SU_287.t1	1	1	1	1	1	RRP8	RRP8	RRP8	RRP8
N0.HOG0001196	OG0001058	n0	SC_942.t1	SP_939.t1	SK_926.t1	SU_288.t1	1	1	1	1	1	TVP23	TVP23	TVP23	TVP23
N0.HOG0001197	OG0001059	n0	SC_943.t1	SP_940.t1	SK_927.t1	SU_289.t1	1	1	1	1	1	AFR1	AFR1	AFR1	AFR1
N0.HOG0001198	OG0001060	n0	SC_944.t1	SP_941.t1	SK_928.t1	SU_290.t1	1	1	1	1	1	SSS1	SSS1	SSS1	SSS1
N0.HOG0001199	OG0001061	n0	SC_945.t1	SP_942.t1	SK_929.t1	SU_291.t1	1	1	1	1	1	RRP1	RRP1	RRP1	RRP1
N0.HOG0001200	OG0001062	n0	SC_946.t1	SP_943.t1	SK_930.t1	SU_292.t1	1	1	1	1	1	SLU7	SLU7	SLU7	SLU7
N0.HOG0001201	OG0001063	n0	SC_947.t1	SP_944.t1	SK_931.t1	SU_293.t1	1	1	1	1	1	VTC5	VTC5	VTC5	VTC5
N0.HOG0001202	OG0001064	n0	SC_948.t1	SP_945.t1	SK_932.t1	SU_294.t1	1	1	1	1	1	ILT1	ILT1	ILT1	ILT1
N0.HOG0001203	OG0001065	n0	SC_949.t1	SP_946.t1	SK_933.t1	SU_295.t1	1	1	1	1	1	RLI1	RLI1	RLI1	RLI1
N0.HOG0001204	OG0001066	n0	SC_950.t1	SP_947.t1	SK_934.t1	SU_296.t1	1	1	1	1	1	UBC13	UBC13	UBC13	UBC13
N0.HOG0001205	OG0001067	n0	SC_952.t1	SP_949.t1	SK_936.t1	SU_298.t1	1	1	1	1	1	GIS1	GIS1	GIS1	GIS1
N0.HOG0001206	OG0001068	n0	SC_953.t1	SP_950.t1	SK_937.t1	SU_299.t1	1	1	1	1	1	MSH6	MSH6	MSH6	MSH6
N0.HOG0001207	OG0001069	n0	SC_954.t1	SP_951.t1	SK_938.t1	SU_300.t1	1	1	1	1	1	GRX3	GRX3	GRX3	GRX3
N0.HOG0001208	OG0001070	n0	SC_956.t1	SP_953.t1	SK_940.t1	SU_302.t1	1	1	1	1	1	TVP15	TVP15	TVP15	TVP15
N0.HOG0001209	OG0001071	n0	SC_957.t1	SP_954.t1	SK_941.t1	SU_303.t1	1	1	1	1	1	ARX1	ARX1	ARX1	ARX1
N0.HOG0001210	OG0001072	n0	SC_959.t1	SP_955.t1	SK_942.t1	SU_304.t1	1	1	1	1	1	STE5	STE5	STE5	STE5
N0.HOG0001211	OG0001073	n0	SC_960.t1	SP_956.t1	SK_943.t1	SU_305.t1	1	1	1	1	1	SPO71	SPO71	SPO71	SPO71
N0.HOG0001212	OG0001074	n0	SC_961.t1	SP_957.t1	SK_944.t1	SU_306.t1	1	1	1	1	1	TMS1	TMS1	TMS1	TMS1
N0.HOG0001213	OG0001075	n0	SC_962.t1	SP_958.t1	SK_945.t1	SU_307.t1	1	1	1	1	1	ARP10	ARP10	ARP10	ARP10
N0.HOG0001214	OG0001076	n0	SC_964.t1	SP_960.t1	SK_947.t1	SU_309.t1	1	1	1	1	1	TRS85	TRS85	TRS85	TRS85
N0.HOG0001215	OG0001077	n0	SC_965.t1	SP_961.t1	SK_948.t1	SU_310.t1	1	1	1	1	1	YDR109C	YDR109C	YDR109C	YDR109C
N0.HOG0001216	OG0001078	n0	SC_966.t1	SP_962.t1	SK_949.t1	SU_311.t1	1	1	1	1	1	FOB1	FOB1	FOB1	FOB1
N0.HOG0001217	OG0001079	n0	SC_967.t1	SP_963.t1	SK_950.t1	SU_312.t1	1	1	1	1	1	ALT2	ALT2	ALT2	ALT2
N0.HOG0001218	OG0001080	n0	SC_968.t1	SP_964.t1	SK_951.t1	SU_313.t1	1	1	1	1	1	PDS1	PDS1	PDS1	PDS1
N0.HOG0001219	OG0001081	n0	SC_969.t1	SP_965.t1	SK_952.t1	SU_314.t1	1	1	1	1	1	MRX14	MRX14	MRX14	MRX14
N0.HOG0001220	OG0001082	n0	SC_970.t1	SP_966.t1	SK_953.t1	SU_315.t1	1	1	1	1	1	MRPL1	MRPL1	MRPL1	MRPL1
N0.HOG0001221	OG0001083	n0	SC_971.t1	SP_967.t1	SK_954.t1	SU_316.t1	1	1	1	1	1	TMA64	TMA64	TMA64	TMA64
N0.HOG0001222	OG0001084	n0	SC_972.t1	SP_968.t1	SK_955.t1	SU_317.t1	1	1	1	1	1	APC4	APC4	APC4	APC4
N0.HOG0001223	OG0001085	n0	SC_973.t1	SP_969.t1	SK_956.t1	SU_318.t1	1	1	1	1	1	VBA4	VBA4	VBA4	VBA4
N0.HOG0001224	OG0001086	n0	SC_974.t1	SP_970.t1	SK_957.t1	SU_319.t1	1	1	1	1	1	COX26	COX26	COX26	COX26
N0.HOG0001225	OG0001087	n0	SC_975.t1	SP_971.t1	SK_958.t1	SU_320.t1	1	1	1	1	1	TRM1	TRM1	TRM1	TRM1
N0.HOG0001226	OG0001088	n0	SC_976.t1	SP_972.t1	SK_959.t1	SU_321.t1	1	1	1	1	1	DPB4	DPB4	DPB4	DPB4
N0.HOG0001227	OG0001089	n0	SC_977.t1	SP_973.t1	SK_960.t1	SU_322.t1	1	1	1	1	1	KIN1	KIN1	KIN1	KIN1
N0.HOG0001228	OG0001090	n0	SC_978.t1	SP_974.t1	SK_961.t1	SU_323.t1	1	1	1	1	1	INO2	INO2	INO2	INO2
N0.HOG0001229	OG0001091	n0	SC_979.t1	SP_975.t1	SK_962.t1	SU_324.t1	1	1	1	1	1	YDR124W	YDR124W	YDR124W	YDR124W
N0.HOG0001230	OG0001092	n0	SC_980.t1	SP_976.t1	SK_963.t1	SU_325.t1	1	1	1	1	1	ECM18	ECM18	ECM18	ECM18
N0.HOG0001231	OG0001093	n0	SC_981.t1	SP_977.t1	SK_964.t1	SU_326.t1	1	1	1	1	1	SWF1	SWF1	SWF1	SWF1
N0.HOG0001232	OG0001094	n0	SC_982.t1	SP_978.t1	SK_965.t1	SU_327.t1	1	1	1	1	1	ARO1	ARO1	ARO1	ARO1
N0.HOG0001233	OG0001095	n0	SC_983.t1	SP_979.t1	SK_966.t1	SU_328.t1	1	1	1	1	1	MTC5	MTC5	MTC5	MTC5
N0.HOG0001234	OG0001096	n0	SC_984.t1	SP_980.t1	SK_967.t1	SU_329.t1	1	1	1	1	1	SAC6	SAC6	SAC6	SAC6
N0.HOG0001235	OG0001097	n0	SC_985.t1	SP_981.t1	SK_968.t1	SU_330.t1	1	1	1	1	1	FIN1	FIN1	FIN1	FIN1
N0.HOG0001236	OG0001098	n0	SC_986.t1	SP_982.t1	SK_969.t1	SU_331.t1	1	1	1	1	1	YDR131C	YDR131C	YDR131C	YDR131C
N0.HOG0001237	OG0001099	n0	SC_987.t1	SP_983.t1	SK_970.t1	SU_332.t1	1	1	1	1	1	MRX16	MRX16	MRX16	MRX16
N0.HOG0001238	OG0001100	n0	SC_988.t1	SP_984.t1	SK_971.t1	SU_333.t1	1	1	1	1	1	CCW22	CCW22	CCW22	CCW12
N0.HOG0001239	OG0001101	n0	SC_989.t1	SP_985.t1	SK_972.t1	SU_334.t1	1	1	1	1	1	YCF1	YCF1	YCF1	YCF1
N0.HOG0001240	OG0001102	n0	SC_990.t1	SP_986.t1	SK_973.t1	SU_335.t1	1	1	1	1	1	RGP1	RGP1	RGP1	RGP1
N0.HOG0001241	OG0001103	n0	SC_991.t1	SP_987.t1	SK_974.t1	SU_336.t1	1	1	1	1	1	HPR1	HPR1	HPR1	HPR1
N0.HOG0001242	OG0001104	n0	SC_992.t1	SP_988.t1	SK_975.t1	SU_337.t1	1	1	1	1	1	RUB1	RUB1	RUB1	RUB1
N0.HOG0001243	OG0001105	n0	SC_993.t1	SP_989.t1	SK_976.t1	SU_338.t1	1	1	1	1	1	MTQ2	MTQ2	MTQ2	MTQ2
N0.HOG0001244	OG0001106	n0	SC_994.t1	SP_990.t1	SK_977.t1	SU_339.t1	1	1	1	1	1	DOP1	DOP1	DOP1	DOP1
N0.HOG0001245	OG0001107	n0	SC_995.t1	SP_991.t1	SK_978.t1	SU_340.t1	1	1	1	1	1	PEX7	PEX7	PEX7	PEX7
N0.HOG0001246	OG0001108	n0	SC_996.t1	SP_992.t1	SK_979.t1	SU_341.t1	1	1	1	1	1	SAN1	SAN1	SAN1	SAN1
N0.HOG0001247	OG0001109	n0	SC_997.t1	SP_993.t1	SK_980.t1	SU_342.t1	1	1	1	1	1	MKC7	MKC7	MKC7	MKC7
N0.HOG0001248	OG0001110	n0	SC_998.t1	SP_994.t1	SK_981.t1	SU_343.t1	1	1	1	1	1	TAF12	TAF12	TAF12	TAF12
N0.HOG0001249	OG0001111	n0	SC_999.t1	SP_995.t1	SK_982.t1	SU_344.t1	1	1	1	1	1	SWI5	SWI5	SWI5	SWI5
N0.HOG0001250	OG0001112	n0	SC_1000.t1	SP_996.t1	SK_983.t1	SU_345.t1	1	1	1	1	1	EKI1	EKI1	EKI1	EKI1
N0.HOG0001251	OG0001113	n0	SC_1001.t1	SP_997.t1	SK_984.t1	SU_346.t1	1	1	1	1	1	KGD2	KGD2	KGD2	KGD2
N0.HOG0001252	OG0001114	n0	SC_1002.t1	SP_998.t1	SK_985.t1	SU_347.t1	1	1	1	1	1	NUM1	NUM1	NUM1	NUM1
N0.HOG0001253	OG0001115	n0	SC_1003.t1	SP_999.t1	SK_986.t1	SU_348.t1	1	1	1	1	1	CTH1	CTH1	CTH1	CTH1
N0.HOG0001254	OG0001116	n0	SC_1004.t1	SP_1000.t1	SK_987.t1	SU_349.t1	1	1	1	1	1	GIR2	GIR2	GIR2	GIR2
N0.HOG0001255	OG0001117	n0	SC_1005.t1	SP_1001.t1	SK_988.t1	SU_350.t1	1	1	1	1	1	ENT5	ENT5	ENT5	ENT5
N0.HOG0001256	OG0001118	n0	SC_1006.t1	SP_1002.t1	SK_989.t1	SU_351.t1	1	1	1	1	1	CPR1	CPR1	CPR1	CPR1
N0.HOG0001257	OG0001119	n0	SC_1007.t1	SP_1003.t1	SK_990.t1	SU_352.t1	1	1	1	1	1	RPA14	RPA14	RPA14	RPA14
N0.HOG0001258	OG0001120	n0	SC_1008.t1	SP_1004.t1	SK_991.t1	SU_353.t1	1	1	1	1	1	HOM2	HOM2	HOM2	HOM2
N0.HOG0001259	OG0001121	n0	SC_1009.t1	SP_1005.t1	SK_992.t1	SU_354.t1	1	1	1	1	1	SAC3	SAC3	SAC3	SAC3
N0.HOG0001260	OG0001122	n0	SC_1010.t1	SP_1006.t1	SK_993.t1	SU_355.t1	1	1	1	1	1	SSY1	SSY1	SSY1	SSY1
N0.HOG0001261	OG0001123	n0	SC_1011.t1	SP_1007.t1	SK_994.t1	SU_356.t1	1	1	1	1	1	ACL4	ACL4	ACL4	ACL4
N0.HOG0001262	OG0001124	n0	SC_1012.t1	SP_1008.t1	SK_995.t1	SU_357.t1	1	1	1	1	1	NBP2	NBP2	NBP2	NBP2
N0.HOG0001263	OG0001125	n0	SC_1013.t1	SP_1009.t1	SK_996.t1	SU_358.t1	1	1	1	1	1	CWC15	CWC15	CWC15	CWC15
N0.HOG0001264	OG0001126	n0	SC_1014.t1	SP_1010.t1	SK_997.t1	SU_359.t1	1	1	1	1	1	SEC1	SEC1	SEC1	SEC1
N0.HOG0001265	OG0001127	n0	SC_1015.t1	SP_1011.t1	SK_998.t1	SU_360.t1	1	1	1	1	1	TRM82	TRM82	TRM82	TRM82
N0.HOG0001266	OG0001128	n0	SC_1016.t1	SP_1012.t1	SK_999.t1	SU_361.t1	1	1	1	1	1	SEC5	SEC5	SEC5	SEC5
N0.HOG0001267	OG0001129	n0	SC_1017.t1	SP_1013.t1	SK_1000.t1	SU_362.t1	1	1	1	1	1	TAF10	TAF10	TAF10	TAF10
N0.HOG0001268	OG0001130	n0	SC_1018.t1	SP_1014.t1	SK_1001.t1	SU_363.t1	1	1	1	1	1	CDC37	CDC37	CDC37	CDC37
N0.HOG0001269	OG0001131	n0	SC_1019.t1	SP_1015.t1	SK_1002.t1	SU_364.t1	1	1	1	1	1	STB3	STB3	STB3	STB3
N0.HOG0001270	OG0001132	n0	SC_1021.t1	SP_1016.t1	SK_1003.t1	SU_366.t1	1	1	1	1	1	SEC7	SEC7	SEC7	SEC7
N0.HOG0001271	OG0001133	n0	SC_1022.t1	SP_1017.t1	SK_1004.t1	SU_367.t1	1	1	1	1	1	HSP42	HSP42	HSP42	HSP42
N0.HOG0001272	OG0001134	n0	SC_1023.t1	SP_1018.t1	SK_1005.t1	SU_368.t1	1	1	1	1	1	SUP35	SUP35	SUP35	SUP35
N0.HOG0001273	OG0001135	n0	SC_1024.t1	SP_1019.t1	SK_1006.t1	SU_369.t1	1	1	1	1	1	ARG82	ARG82	ARG82	ARG82
N0.HOG0001274	OG0001136	n0	SC_1025.t1	SP_1020.t1	SK_1007.t1	SU_370.t1	1	1	1	1	1	HMO1	HMO1	HMO1	HMO1
N0.HOG0001275	OG0001137	n0	SC_1026.t1	SP_1021.t1	SK_1008.t1	SU_371.t1	1	1	1	1	1	RSM24	RSM24	RSM24	RSM24
N0.HOG0001276	OG0001138	n0	SC_1027.t1	SP_1022.t1	SK_1009.t1	SU_372.t1	1	1	1	1	1	NGG1	NGG1	NGG1	NGG1
N0.HOG0001277	OG0001139	n0	SC_1028.t1	SP_1023.t1	SK_1010.t1	SU_373.t1	1	1	1	1	1	UBC1	UBC1	UBC1	UBC1
N0.HOG0001278	OG0001140	n0	SC_1029.t1	SP_1024.t1	SK_1011.t1	SU_374.t1	1	1	1	1	1	SDH4	SDH4	SDH4	SDH4
N0.HOG0001279	OG0001141	n0	SC_1030.t1	SP_1025.t1	SK_1012.t1	SU_375.t1	1	1	1	1	1	CSN9	CSN9	CSN9	CSN9
N0.HOG0001280	OG0001142	n0	SC_1031.t1	SP_1026.t1	SK_1013.t1	SU_376.t1	1	1	1	1	1	NVJ3	NVJ3	NVJ3	NVJ3
N0.HOG0001281	OG0001143	n0	SC_1032.t1	SP_1027.t1	SK_1014.t1	SU_377.t1	1	1	1	1	1	SCC2	SCC2	SCC2	SCC2
N0.HOG0001282	OG0001144	n0	SC_1033.t1	SP_1028.t1	SK_1015.t1	SU_378.t1	1	1	1	1	1	SAS4	SAS4	SAS4	SAS4
N0.HOG0001283	OG0001145	n0	SC_1034.t1	SP_1029.t1	SK_1016.t1	SU_379.t1	1	1	1	1	1	CDC1	CDC1	CDC1	CDC1
N0.HOG0001284	OG0001146	n0	SC_1036.t1	SP_1030.t1	SK_1017.t1	SU_380.t1	1	1	1	1	1	PLP1	PLP1	PLP1	PLP1
N0.HOG0001285	OG0001147	n0	SC_1037.t1	SP_1031.t1	SK_1018.t1	SU_381.t1	1	1	1	1	1	ATC1	ATC1	ATC1	ATC1
N0.HOG0001286	OG0001148	n0	SC_1038.t1	SP_1032.t1	SK_1019.t1	SU_382.t1	1	1	1	1	1	UPS3	UPS3	UPS3	UPS3
N0.HOG0001287	OG0001149	n0	SC_1039.t1	SP_1033.t1	SK_1020.t1	SU_383.t1	1	1	1	1	1	SND1	SND1	SND1	SND1
N0.HOG0001288	OG0001150	n0	SC_1040.t1	SP_1034.t1	SK_1021.t1	SU_384.t1	1	1	1	1	1	CCT6	CCT6	CCT6	CCT6
N0.HOG0001289	OG0001151	n0	SC_1041.t1	SP_1035.t1	SK_1022.t1	SU_385.t1	1	1	1	1	1	SLY1	SLY1	SLY1	SLY1
N0.HOG0001290	OG0001152	n0	SC_1042.t1	SP_1036.t1	SK_1023.t1	SU_386.t1	1	1	1	1	1	RVB1	RVB1	RVB1	RVB1
N0.HOG0001291	OG0001153	n0	SC_1043.t1	SP_1037.t1	SK_1024.t1	SU_387.t1	1	1	1	1	1	HST4	HST4	HST4	HST4
N0.HOG0001292	OG0001154	n0	SC_1044.t1	SP_1038.t1	SK_1025.t1	SU_388.t1	1	1	1	1	1	NUP42	NUP42	NUP42	NUP42
N0.HOG0001293	OG0001155	n0	SC_1045.t1	SP_1039.t1	SK_1026.t1	SU_389.t1	1	1	1	1	1	MSS116	MSS116	MSS116	MSS116
N0.HOG0001294	OG0001156	n0	SC_1046.t1	SP_1040.t1	SK_1027.t1	SU_390.t1	1	1	1	1	1	REF2	REF2	REF2	REF2
N0.HOG0001295	OG0001157	n0	SC_1047.t1	SP_1041.t1	SK_1028.t1	SU_391.t1	1	1	1	1	1	CAB5	CAB5	CAB5	CAB5
N0.HOG0001296	OG0001158	n0	SC_1048.t1	SP_1042.t1	SK_1029.t1	SU_392.t1	1	1	1	1	1	CBS2	CBS2	CBS2	CBS2
N0.HOG0001297	OG0001159	n0	SC_1049.t1	SP_1043.t1	SK_1030.t1	SU_393.t1	1	1	1	1	1	RKM2	RKM2	RKM2	RKM2
N0.HOG0001298	OG0001160	n0	SC_1050.t1	SP_1044.t1	SK_1031.t1	SU_394.t1	1	1	1	1	1	VPS64	VPS64	VPS64	VPS64
N0.HOG0001299	OG0001161	n0	SC_1051.t1	SP_1045.t1	SK_1032.t1	SU_395.t1	1	1	1	1	1	SPC19	SPC19	SPC19	SPC19
N0.HOG0001300	OG0001162	n0	SC_1052.t1	SP_1046.t1	SK_1033.t1	SU_396.t1	1	1	1	1	1	RAV2	RAV2	RAV2	RAV2
N0.HOG0001301	OG0001163	n0	SC_1053.t1	SP_1047.t1	SK_1034.t1	SU_397.t1	1	1	1	1	1	COQ4	COQ4	COQ4	COQ4
N0.HOG0001302	OG0001164	n0	SC_1054.t1	SP_1048.t1	SK_1035.t1	SU_398.t1	1	1	1	1	1	MSC2	MSC2	MSC2	MSC2
N0.HOG0001303	OG0001165	n0	SC_1055.t1	SP_1049.t1	SK_1036.t1	SU_399.t1	1	1	1	1	1	EBS1	EBS1	EBS1	EBS1
N0.HOG0001304	OG0001166	n0	SC_1056.t1	SP_1050.t1	SK_1037.t1	SU_400.t1	1	1	1	1	1	UME6	UME6	UME6	UME6
N0.HOG0001305	OG0001167	n0	SC_1057.t1	SP_1051.t1	SK_1038.t1	SU_401.t1	1	1	1	1	1	MSS4	MSS4	MSS4	MSS4
N0.HOG0001306	OG0001168	n0	SC_1059.t1	SP_1052.t1	SK_1039.t1	SU_402.t1	1	1	1	1	1	YDR210W	YDR210W	YDR210W	YDR210W
N0.HOG0001307	OG0001169	n0	SC_1060.t1	SP_1053.t1	SK_1040.t1	SU_403.t1	1	1	1	1	1	GCD6	GCD6	GCD6	GCD6
N0.HOG0001308	OG0001170	n0	SC_1061.t1	SP_1054.t1	SK_1041.t1	SU_404.t1	1	1	1	1	1	TCP1	TCP1	TCP1	TCP1
N0.HOG0001309	OG0001171	n0	SC_1062.t1	SP_1055.t1	SK_1042.t1	SU_405.t1	1	1	1	1	1	UPC2	UPC2	UPC2	UPC2
N0.HOG0001310	OG0001172	n0	SC_1063.t1	SP_1056.t1	SK_1043.t1	SU_406.t1	1	1	1	1	1	AHA1	AHA1	AHA1	AHA1
N0.HOG0001311	OG0001173	n0	SC_1064.t1	SP_1057.t1	SK_1044.t1	SU_407.t1	1	1	1	1	1	ADR1	ADR1	ADR1	ADR1
N0.HOG0001312	OG0001174	n0	SC_1065.t1	SP_1058.t1	SK_1045.t1	SU_408.t1	1	1	1	1	1	RAD9	RAD9	RAD9	RAD9
N0.HOG0001313	OG0001175	n0	SC_1066.t1	SP_1059.t1	SK_1046.t1	SU_409.t1	1	1	1	1	1	SPR28	SPR28	SPR28	SPR28
N0.HOG0001314	OG0001176	n0	SC_1067.t1	SP_1060.t1	SK_1047.t1	SU_410.t1	1	1	1	1	1	MFB1	MFB1	MFB1	MFB1
N0.HOG0001315	OG0001177	n0	SC_1068.t1	SP_1061.t1	SK_1048.t1	SU_411.t1	1	1	1	1	1	GTB1	GTB1	GTB1	GTB1
N0.HOG0001316	OG0001178	n0	SC_1070.t1	SP_1063.t1	SK_1049.t1	SU_413.t1	1	1	1	1	1	CRF1	CRF1	CRF1	CRF1
N0.HOG0001317	OG0001179	n0	SC_1071.t1	SP_1064.t1	SK_1050.t1	SU_414.t1	1	1	1	1	1	HTB1	HTB1	HTB1	HTB1
N0.HOG0001318	OG0001180	n0	SC_1073.t1	SP_1066.t1	SK_1052.t1	SU_416.t1	1	1	1	1	1	ADK1	ADK1	ADK1	ADK1
N0.HOG0001319	OG0001181	n0	SC_1074.t1	SP_1067.t1	SK_1053.t1	SU_417.t1	1	1	1	1	1	SIR4	SIR4	SIR4	SIR4
N0.HOG0001320	OG0001182	n0	SC_1075.t1	SP_1068.t1	SK_1054.t1	SU_418.t1	1	1	1	1	1	PCF11	PCF11	PCF11	PCF11
N0.HOG0001321	OG0001183	n0	SC_1076.t1	SP_1069.t1	SK_1055.t1	SU_419.t1	1	1	1	1	1	IVY1	IVY1	IVY1	IVY1
N0.HOG0001322	OG0001184	n0	SC_1077.t1	SP_1070.t1	SK_1056.t1	SU_420.t1	1	1	1	1	1	COX20	COX20	COX20	COX20
N0.HOG0001323	OG0001185	n0	SC_1078.t1	SP_1071.t1	SK_1057.t1	SU_421.t1	1	1	1	1	1	HEM1	HEM1	HEM1	HEM1
N0.HOG0001324	OG0001186	n0	SC_1079.t1	SP_1072.t1	SK_1058.t1	SU_422.t1	1	1	1	1	1	RTN1	RTN1	RTN1	RTN1
N0.HOG0001325	OG0001187	n0	SC_1080.t1	SP_1073.t1	SK_1059.t1	SU_423.t1	1	1	1	1	1	LYS4	LYS4	LYS4	LYS4
N0.HOG0001326	OG0001188	n0	SC_1081.t1	SP_1074.t1	SK_1060.t1	SU_424.t1	1	1	1	1	1	PRP42	PRP42	PRP42	PRP42
N0.HOG0001327	OG0001189	n0	SC_1082.t1	SP_1075.t1	SK_1061.t1	SU_425.t1	1	1	1	1	1	FMN1	FMN1	FMN1	FMN1
N0.HOG0001328	OG0001190	n0	SC_1083.t1	SP_1076.t1	SK_1062.t1	SU_426.t1	1	1	1	1	1	MRPL7	MRPL7	MRPL7	MRPL7
N0.HOG0001329	OG0001191	n0	SC_1084.t1	SP_1077.t1	SK_1063.t1	SU_427.t1	1	1	1	1	1	SEC26	SEC26	SEC26	SEC26
N0.HOG0001330	OG0001192	n0	SC_1085.t1	SP_1078.t1	SK_1064.t1	SU_428.t1	1	1	1	1	1	YDR239C	YDR239C	YDR239C	YDR239C
N0.HOG0001331	OG0001193	n0	SC_1086.t1	SP_1079.t1	SK_1065.t1	SU_429.t1	1	1	1	1	1	SNU56	SNU56	SNU56	SNU56
N0.HOG0001332	OG0001194	n0	SC_1087.t1	SP_1080.t1	SK_1066.t1	SU_430.t1	1	1	1	1	1	AMD2	AMD2	AMD2	AMD2
N0.HOG0001333	OG0001195	n0	SC_1088.t1	SP_1081.t1	SK_1067.t1	SU_431.t1	1	1	1	1	1	PRP28	PRP28	PRP28	PRP28
N0.HOG0001334	OG0001196	n0	SC_1089.t1	SP_1082.t1	SK_1068.t1	SU_432.t1	1	1	1	1	1	PEX5	PEX5	PEX5	PEX5
N0.HOG0001335	OG0001197	n0	SC_1090.t1	SP_1083.t1	SK_1069.t1	SU_433.t1	1	1	1	1	1	MNN10	MNN10	MNN10	MNN10
N0.HOG0001336	OG0001198	n0	SC_1091.t1	SP_1084.t1	SK_1070.t1	SU_434.t1	1	1	1	1	1	TRS23	TRS23	TRS23	TRS23
N0.HOG0001337	OG0001199	n0	SC_1092.t1	SP_1085.t1	SK_1071.t1	SU_435.t1	1	1	1	1	1	VHS1	VHS1	VHS1	VHS1
N0.HOG0001338	OG0001200	n0	SC_1093.t1	SP_1086.t1	SK_1072.t1	SU_436.t1	1	1	1	1	1	YDR248C	YDR248C	YDR248C	YDR248C
N0.HOG0001339	OG0001201	n0	SC_1094.t1	SP_1087.t1	SK_1073.t1	SU_437.t1	1	1	1	1	1	YDR249C	YDR249C	YDR249C	YDR249C
N0.HOG0001340	OG0001202	n0	SC_1095.t1	SP_1088.t1	SK_1074.t1	SU_438.t1	1	1	1	1	1	PAM1	PAM1	PAM1	PAM1
N0.HOG0001341	OG0001203	n0	SC_1096.t1	SP_1089.t1	SK_1075.t1	SU_439.t1	1	1	1	1	1	BTT1	BTT1	BTT1	BTT1
N0.HOG0001342	OG0001204	n0	SC_1097.t1	SP_1090.t1	SK_1076.t1	SU_440.t1	1	1	1	1	1	MET32	MET32	MET32	MET32
N0.HOG0001343	OG0001205	n0	SC_1098.t1	SP_1091.t1	SK_1077.t1	SU_441.t1	1	1	1	1	1	CHL4	CHL4	CHL4	CHL4
N0.HOG0001344	OG0001206	n0	SC_1099.t1	SP_1092.t1	SK_1078.t1	SU_442.t1	1	1	1	1	1	RMD5	RMD5	RMD5	RMD5
N0.HOG0001345	OG0001207	n0	SC_1100.t1	SP_1093.t1	SK_1079.t1	SU_443.t1	1	1	1	1	1	CTA1	CTA1	CTA1	CTA1
N0.HOG0001346	OG0001208	n0	SC_1101.t1	SP_1094.t1	SK_1080.t1	SU_444.t1	1	1	1	1	1	RKM4	RKM4	RKM4	RKM4
N0.HOG0001347	OG0001209	n0	SC_1102.t1	SP_1095.t1	SK_1081.t1	SU_445.t1	1	1	1	1	1	HSP78	HSP78	HSP78	HSP78
N0.HOG0001348	OG0001210	n0	SC_1103.t1	SP_1096.t1	SK_1082.t1	SU_446.t1	1	1	1	1	1	YAP6	YAP6	YAP6	YAP6
N0.HOG0001349	OG0001211	n0	SC_1104.t1	SP_1097.t1	SK_1083.t1	SU_447.t1	1	1	1	1	1	SWM1	SWM1	SWM1	SWM1
N0.HOG0001350	OG0001212	n0	SC_1105.t1	SP_1098.t1	SK_1084.t1	SU_448.t1	1	1	1	1	1	EXG2	EXG2	EXG2	EXG2
N0.HOG0001351	OG0001213	n0	SC_1106.t1	SP_1099.t1	SK_1085.t1	SU_449.t1	1	1	1	1	1	YDR262W	YDR262W	YDR262W	YDR262W
N0.HOG0001352	OG0001214	n0	SC_1107.t1	SP_1100.t1	SK_1086.t1	SU_450.t1	1	1	1	1	1	DIN7	DIN7	DIN7	DIN7
N0.HOG0001353	OG0001215	n0	SC_1108.t1	SP_1101.t1	SK_1087.t1	SU_451.t1	1	1	1	1	1	AKR1	AKR1	AKR1	AKR1
N0.HOG0001354	OG0001216	n0	SC_1109.t1	SP_1102.t1	SK_1088.t1	SU_452.t1	1	1	1	1	1	PEX10	PEX10	PEX10	PEX10
N0.HOG0001355	OG0001217	n0	SC_1110.t1	SP_1103.t1	SK_1089.t1	SU_453.t1	1	1	1	1	1	HEL2	HEL2	HEL2	HEL2
N0.HOG0001356	OG0001218	n0	SC_1111.t1	SP_1104.t1	SK_1090.t1	SU_454.t1	1	1	1	1	1	CIA1	CIA1	CIA1	CIA1
N0.HOG0001357	OG0001219	n0	SC_1112.t1	SP_1105.t1	SK_1091.t1	SU_455.t1	1	1	1	1	1	MSW1	MSW1	MSW1	MSW1
N0.HOG0001358	OG0001220	n0	SC_1113.t1	SP_1106.t1	SK_1092.t1	SU_456.t1	1	1	1	1	1	CCC2	CCC2	CCC2	CCC2
N0.HOG0001359	OG0001221	n0	SC_1114.t1	SP_1107.t1	SK_1093.t1	SU_457.t1	1	1	1	1	1	GLO2	GLO2	GLO2	GLO2
N0.HOG0001360	OG0001222	n0	SC_1115.t1	SP_1108.t1	SK_1094.t1	SU_458.t1	1	1	1	1	1	DON1	DON1	DON1	DON1
N0.HOG0001361	OG0001223	n0	SC_1116.t1	SP_1109.t1	SK_1095.t1	SU_459.t1	1	1	1	1	1	BSC2	BSC2	BSC2	BSC2
N0.HOG0001362	OG0001224	n0	SC_1117.t1	SP_1110.t1	SK_1096.t1	SU_460.t1	1	1	1	1	1	PMP3	PMP3	PMP3	PMP3
N0.HOG0001363	OG0001225	n0	SC_1118.t1	SP_1111.t1	SK_1097.t1	SU_461.t1	1	1	1	1	1	MTH1	MTH1	MTH1	MTH1
N0.HOG0001364	OG0001226	n0	SC_1119.t1	SP_1112.t1	SK_1098.t1	SU_462.t1	1	1	1	1	1	RNH202	RNH202	RNH202	RNH202
N0.HOG0001365	OG0001227	n0	SC_1120.t1	SP_1113.t1	SK_1099.t1	SU_463.t1	1	1	1	1	1	RRP45	RRP45	RRP45	RRP45
N0.HOG0001366	OG0001228	n0	SC_1121.t1	SP_1114.t1	SK_1100.t1	SU_464.t1	1	1	1	1	1	PHM6	PHM6	PHM6	PHM6
N0.HOG0001367	OG0001229	n0	SC_1122.t1	SP_1115.t1	SK_1101.t1	SU_465.t1	1	1	1	1	1	MRX10	MRX10	MRX10	MRX10
N0.HOG0001368	OG0001230	n0	SC_1123.t1	SP_1116.t1	SK_1102.t1	SU_466.t1	1	1	1	1	1	GCN2	GCN2	GCN2	GCN2
N0.HOG0001369	OG0001231	n0	SC_1124.t1	SP_1117.t1	SK_1103.t1	SU_467.t1	1	1	1	1	1	DPP1	DPP1	DPP1	DPP1
N0.HOG0001370	OG0001232	n0	SC_1125.t1	SP_1118.t1	SK_1104.t1	SU_468.t1	1	1	1	1	1	ZIP1	ZIP1	ZIP1	ZIP1
N0.HOG0001371	OG0001233	n0	SC_1126.t1	SP_1119.t1	SK_1105.t1	SU_469.t1	1	1	1	1	1	MGP12	MGP12	MGP12	MGP12
N0.HOG0001372	OG0001234	n0	SC_1127.t1	SP_1120.t1	SK_1106.t1	SU_470.t1	1	1	1	1	1	INM2	INM2	INM2	INM2
N0.HOG0001373	OG0001235	n0	SC_1128.t1	SP_1121.t1	SK_1107.t1	SU_471.t1	1	1	1	1	1	NSE3	NSE3	NSE3	NSE3
N0.HOG0001374	OG0001236	n0	SC_1129.t1	SP_1122.t1	SK_1108.t1	SU_472.t1	1	1	1	1	1	RTT103	RTT103	RTT103	RTT103
N0.HOG0001375	OG0001237	n0	SC_1130.t1	SP_1123.t1	SK_1109.t1	SU_473.t1	1	1	1	1	1	HRQ1	HRQ1	HRQ1	HRQ1
N0.HOG0001376	OG0001238	n0	SC_1131.t1	SP_1124.t1	SK_1110.t1	SU_474.t1	1	1	1	1	1	SRP101	SRP101	SRP101	SRP101
N0.HOG0001377	OG0001239	n0	SC_1132.t1	SP_1125.t1	SK_1111.t1	SU_475.t1	1	1	1	1	1	SSD1	SSD1	SSD1	SSD1
N0.HOG0001378	OG0001240	n0	SC_1133.t1	SP_1126.t1	SK_1112.t1	SU_476.t1	1	1	1	1	1	DPL1	DPL1	DPL1	DPL1
N0.HOG0001379	OG0001241	n0	SC_1134.t1	SP_1127.t1	SK_1113.t1	SU_477.t1	1	1	1	1	1	HDA2	HDA2	HDA2	HDA2
N0.HOG0001380	OG0001242	n0	SC_1135.t1	SP_1128.t1	SK_1114.t1	SU_478.t1	1	1	1	1	1	MHR1	MHR1	MHR1	MHR1
N0.HOG0001381	OG0001243	n0	SC_1136.t1	SP_1129.t1	SK_1115.t1	SU_479.t1	1	1	1	1	1	SUR2	SUR2	SUR2	SUR2
N0.HOG0001382	OG0001244	n0	SC_1137.t1	SP_1130.t1	SK_1116.t1	SU_480.t1	1	1	1	1	1	ATP5	ATP5	ATP5	ATP5
N0.HOG0001383	OG0001245	n0	SC_1138.t1	SP_1131.t1	SK_1117.t1	SU_481.t1	1	1	1	1	1	BFR2	BFR2	BFR2	BFR2
N0.HOG0001384	OG0001246	n0	SC_1139.t1	SP_1132.t1	SK_1118.t1	SU_482.t1	1	1	1	1	1	PRO1	PRO1	PRO1	PRO1
N0.HOG0001385	OG0001247	n0	SC_1140.t1	SP_1133.t1	SK_1119.t1	SU_483.t1	1	1	1	1	1	CFT1	CFT1	CFT1	CFT1
N0.HOG0001386	OG0001248	n0	SC_1141.t1	SP_1134.t1	SK_1120.t1	SU_484.t1	1	1	1	1	1	GPI11	GPI11	GPI11	GPI11
N0.HOG0001387	OG0001249	n0	SC_1142.t1	SP_1135.t1	SK_1121.t1	SU_485.t1	1	1	1	1	1	RSC3	RSC3	RSC3	RSC3
N0.HOG0001388	OG0001250	n0	SC_1143.t1	SP_1136.t1	SK_1122.t1	SU_486.t1	1	1	1	1	1	CPR5	CPR5	CPR5	CPR5
N0.HOG0001389	OG0001251	n0	SC_1144.t1	SP_1137.t1	SK_1123.t1	SU_487.t1	1	1	1	1	1	HNT2	HNT2	HNT2	HNT2
N0.HOG0001390	OG0001252	n0	SC_1145.t1	SP_1138.t1	SK_1124.t1	SU_488.t1	1	1	1	1	1	PFU1	PFU1	PFU1	PFU1
N0.HOG0001391	OG0001253	n0	SC_1146.t1	SP_1139.t1	SK_1125.t1	SU_489.t1	1	1	1	1	1	PMT7	PMT7	PMT7	PMT7
N0.HOG0001392	OG0001254	n0	SC_1147.t1	SP_1140.t1	SK_1126.t1	SU_490.t1	1	1	1	1	1	SRB7	SRB7	SRB7	SRB7
N0.HOG0001393	OG0001255	n0	SC_1148.t1	SP_1141.t1	SK_1127.t1	SU_491.t1	1	1	1	1	1	GIC2	GIC2	GIC2	GIC2
N0.HOG0001394	OG0001256	n0	SC_1149.t1	SP_1142.t1	SK_1128.t1	SU_492.t1	1	1	1	1	1	SUM1	SUM1	SUM1	SUM1
N0.HOG0001395	OG0001257	n0	SC_1150.t1	SP_1143.t1	SK_1129.t1	SU_493.t1	1	1	1	1	1	TFB1	TFB1	TFB1	TFB1
N0.HOG0001396	OG0001258	n0	SC_1152.t1	SP_1145.t1	SK_1131.t1	SU_495.t1	1	1	1	1	1	PIB1	PIB1	PIB1	PIB1
N0.HOG0001397	OG0001259	n0	SC_1153.t1	SP_1146.t1	SK_1132.t1	SU_496.t1	1	1	1	1	1	RAD34	RAD34	RAD34	RAD34
N0.HOG0001398	OG0001260	n0	SC_1154.t1	SP_1147.t1	SK_1133.t1	SU_497.t1	1	1	1	1	1	IPK1	IPK1	IPK1	IPK1
N0.HOG0001399	OG0001261	n0	SC_1155.t1	SP_1148.t1	SK_1134.t1	SU_498.t1	1	1	1	1	1	OMS1	OMS1	OMS1	OMS1
N0.HOG0001400	OG0001262	n0	SC_1156.t1	SP_1149.t1	SK_1135.t1	SU_499.t1	1	1	1	1	1	HIM1	HIM1	HIM1	HIM1
N0.HOG0001401	OG0001263	n0	SC_1157.t1	SP_1150.t1	SK_1136.t1	SU_500.t1	1	1	1	1	1	MCM21	MCM21	MCM21	MCM21
N0.HOG0001402	OG0001264	n0	SC_1158.t1	SP_1151.t1	SK_1137.t1	SU_501.t1	1	1	1	1	1	YFT2	YFT2	YFT2	YFT2
N0.HOG0001403	OG0001265	n0	SC_1159.t1	SP_1152.t1	SK_1138.t1	SU_502.t1	1	1	1	1	1	SWA2	SWA2	SWA2	SWA2
N0.HOG0001404	OG0001266	n0	SC_1160.t1	SP_1153.t1	SK_1139.t1	SU_503.t1	1	1	1	1	1	DAD4	DAD4	DAD4	DAD4
N0.HOG0001405	OG0001267	n0	SC_1161.t1	SP_1154.t1	SK_1140.t1	SU_504.t1	1	1	1	1	1	ASP1	ASP1	ASP1	ASP1
N0.HOG0001406	OG0001268	n0	SC_1162.t1	SP_1155.t1	SK_1141.t1	SU_505.t1	1	1	1	1	1	MRPL35	MRPL35	MRPL35	MRPL35
N0.HOG0001407	OG0001269	n0	SC_1163.t1	SP_1156.t1	SK_1142.t1	SU_506.t1	1	1	1	1	1	TIM11	TIM11	TIM11	TIM11
N0.HOG0001408	OG0001270	n0	SC_1164.t1	SP_1157.t1	SK_1143.t1	SU_507.t1	1	1	1	1	1	PEP7	PEP7	PEP7	PEP7
N0.HOG0001409	OG0001271	n0	SC_1165.t1	SP_1158.t1	SK_1144.t1	SU_508.t1	1	1	1	1	1	UTP4	UTP4	UTP4	UTP4
N0.HOG0001410	OG0001272	n0	SC_1166.t1	SP_1159.t1	SK_1145.t1	SU_509.t1	1	1	1	1	1	YCG1	YCG1	YCG1	YCG1
N0.HOG0001411	OG0001273	n0	SC_1167.t1	SP_1160.t1	SK_1146.t1	SU_510.t1	1	1	1	1	1	YSP2	YSP2	YSP2	YSP2
N0.HOG0001412	OG0001274	n0	SC_1168.t1	SP_1161.t1	SK_1147.t1	SU_511.t1	1	1	1	1	1	SKP1	SKP1	SKP1	SKP1
N0.HOG0001413	OG0001275	n0	SC_1169.t1	SP_1162.t1	SK_1148.t1	SU_512.t1	1	1	1	1	1	PEX3	PEX3	PEX3	PEX3
N0.HOG0001414	OG0001276	n0	SC_1170.t1	SP_1163.t1	SK_1149.t1	SU_513.t1	1	1	1	1	1	UBX5	UBX5	UBX5	UBX5
N0.HOG0001415	OG0001277	n0	SC_1171.t1	SP_1164.t1	SK_1150.t1	SU_514.t1	1	1	1	1	1	GPI8	GPI8	GPI8	GPI8
N0.HOG0001416	OG0001278	n0	SC_1172.t1	SP_1165.t1	SK_1151.t1	SU_515.t1	1	1	1	1	1	IRC3	IRC3	IRC3	IRC3
N0.HOG0001417	OG0001279	n0	SC_1173.t1	SP_1166.t1	SK_1152.t1	SU_516.t1	1	1	1	1	1	RQC1	RQC1	RQC1	RQC1
N0.HOG0001418	OG0001280	n0	SC_1174.t1	SP_1167.t1	SK_1153.t1	SU_517.t1	1	1	1	1	1	SWR1	SWR1	SWR1	SWR1
N0.HOG0001419	OG0001281	n0	SC_1175.t1	SP_1168.t1	SK_1154.t1	SU_518.t1	1	1	1	1	1	MSN5	MSN5	MSN5	MSN5
N0.HOG0001420	OG0001282	n0	SC_1176.t1	SP_1169.t1	SK_1155.t1	SU_519.t1	1	1	1	1	1	MRX8	MRX8	MRX8	MRX8
N0.HOG0001421	OG0001283	n0	SC_1177.t1	SP_1170.t1	SK_1156.t1	SU_520.t1	1	1	1	1	1	MRPS28	MRPS28	MRPS28	MRPS28
N0.HOG0001422	OG0001284	n0	SC_1178.t1	SP_1171.t1	SK_1157.t1	SU_521.t1	1	1	1	1	1	YDR338C	YDR338C	YDR338C	YDR338C
N0.HOG0001423	OG0001285	n0	SC_1179.t1	SP_1172.t1	SK_1158.t1	SU_522.t1	1	1	1	1	1	FCF1	FCF1	FCF1	FCF1
N0.HOG0001424	OG0001286	n0	SC_1180.t1	SP_1173.t1	SK_1159.t1	SU_523.t1	1	1	1	1	1	YDR341C	YDR341C	YDR341C	YDR341C
N0.HOG0001425	OG0001287	n0	SC_1184.t1	SP_1177.t1	SK_1163.t1	SU_527.t1	1	1	1	1	1	SVF1	SVF1	SVF1	SVF1
N0.HOG0001426	OG0001288	n0	SC_1185.t1	SP_1178.t1	SK_1164.t1	SU_528.t1	1	1	1	1	1	MRP1	MRP1	MRP1	MRP1
N0.HOG0001427	OG0001289	n0	SC_1186.t1	SP_1179.t1	SK_1165.t1	SU_529.t1	1	1	1	1	1	PAL1	PAL1	PAL1	PAL1
N0.HOG0001428	OG0001290	n0	SC_1187.t1	SP_1180.t1	SK_1166.t1	SU_530.t1	1	1	1	1	1	YPS7	YPS7	YPS7	YPS7
N0.HOG0001429	OG0001291	n0	SC_1188.t1	SP_1181.t1	SK_1167.t1	SU_531.t1	1	1	1	1	1	ATP22	ATP22	ATP22	ATP22
N0.HOG0001430	OG0001292	n0	SC_1189.t1	SP_1182.t1	SK_1168.t1	SU_532.t1	1	1	1	1	1	SBE2	SBE2	SBE2	SBE2
N0.HOG0001431	OG0001293	n0	SC_1190.t1	SP_1183.t1	SK_1169.t1	SU_533.t1	1	1	1	1	1	YPQ2	YPQ2	YPQ2	YPQ2
N0.HOG0001432	OG0001294	n0	SC_1192.t1	SP_1185.t1	SK_1171.t1	SU_535.t1	1	1	1	1	1	TRP4	TRP4	TRP4	TRP4
N0.HOG0001433	OG0001295	n0	SC_1193.t1	SP_1186.t1	SK_1172.t1	SU_536.t1	1	1	1	1	1	SPC110	SPC110	SPC110	SPC110
N0.HOG0001434	OG0001296	n0	SC_1194.t1	SP_1187.t1	SK_1173.t1	SU_537.t1	1	1	1	1	1	CNL1	CNL1	CNL1	CNL1
N0.HOG0001435	OG0001297	n0	SC_1195.t1	SP_1188.t1	SK_1174.t1	SU_538.t1	1	1	1	1	1	GGA1	GGA1	GGA1	GGA1
N0.HOG0001436	OG0001298	n0	SC_1196.t1	SP_1189.t1	SK_1175.t1	SU_539.t1	1	1	1	1	1	EAF1	EAF1	EAF1	EAF1
N0.HOG0001437	OG0001299	n0	SC_1197.t1	SP_1190.t1	SK_1176.t1	SU_540.t1	1	1	1	1	1	BCP1	BCP1	BCP1	BCP1
N0.HOG0001438	OG0001300	n0	SC_1198.t1	SP_1191.t1	SK_1177.t1	SU_541.t1	1	1	1	1	1	TFC6	TFC6	TFC6	TFC6
N0.HOG0001439	OG0001301	n0	SC_1199.t1	SP_1192.t1	SK_1178.t1	SU_542.t1	1	1	1	1	1	ESC2	ESC2	ESC2	ESC2
N0.HOG0001440	OG0001302	n0	SC_1200.t1	SP_1193.t1	SK_1179.t1	SU_543.t1	1	1	1	1	1	SEM1	SEM1	SEM1	SEM1
N0.HOG0001441	OG0001303	n0	SC_1201.t1	SP_1194.t1	SK_1180.t1	SU_544.t1	1	1	1	1	1	CDC40	CDC40	CDC40	CDC40
N0.HOG0001442	OG0001304	n0	SC_1202.t1	SP_1195.t1	SK_1181.t1	SU_545.t1	1	1	1	1	1	ESF1	ESF1	ESF1	ESF1
N0.HOG0001443	OG0001305	n0	SC_1203.t1	SP_1196.t1	SK_1182.t1	SU_546.t1	1	1	1	1	1	KEI1	KEI1	KEI1	KEI1
N0.HOG0001444	OG0001306	n0	SC_1204.t1	SP_1197.t1	SK_1183.t1	SU_547.t1	1	1	1	1	1	YPR1	YPR1	YPR1	YPR1
N0.HOG0001445	OG0001307	n0	SC_1205.t1	SP_1198.t1	SK_1184.t1	SU_548.t1	1	1	1	1	1	XRS2	XRS2	XRS2	XRS2
N0.HOG0001446	OG0001308	n0	SC_1206.t1	SP_1199.t1	SK_1185.t1	SU_549.t1	1	1	1	1	1	DXO1	DXO1	DXO1	DXO1
N0.HOG0001447	OG0001309	n0	SC_1207.t1	SP_1200.t1	SK_1186.t1	SU_550.t1	1	1	1	1	1	CTS2	CTS2	CTS2	CTS2
N0.HOG0001448	OG0001310	n0	SC_1208.t1	SP_1201.t1	SK_1187.t1	SU_551.t1	1	1	1	1	1	VPS74	VPS74	VPS74	VPS74
N0.HOG0001449	OG0001311	n0	SC_1209.t1	SP_1202.t1	SK_1188.t1	SU_552.t1	1	1	1	1	1	FRQ1	FRQ1	FRQ1	FRQ1
N0.HOG0001450	OG0001312	n0	SC_1210.t1	SP_1203.t1	SK_1189.t1	SU_553.t1	1	1	1	1	1	PHO92	PHO92	PHO92	PHO92
N0.HOG0001451	OG0001313	n0	SC_1211.t1	SP_1204.t1	SK_1190.t1	SU_554.t1	1	1	1	1	1	WIP1	WIP1	WIP1	WIP1
N0.HOG0001452	OG0001314	n0	SC_1212.t1	SP_1205.t1	SK_1191.t1	SU_555.t1	1	1	1	1	1	BCS1	BCS1	BCS1	BCS1
N0.HOG0001453	OG0001315	n0	SC_1213.t1	SP_1206.t1	SK_1192.t1	SU_556.t1	1	1	1	1	1	ARH1	ARH1	ARH1	ARH1
N0.HOG0001454	OG0001316	n0	SC_1214.t1	SP_1207.t1	SK_1193.t1	SU_557.t1	1	1	1	1	1	ATP17	ATP17	ATP17	ATP17
N0.HOG0001455	OG0001317	n0	SC_1215.t1	SP_1208.t1	SK_1194.t1	SU_558.t1	1	1	1	1	1	LSM6	LSM6	LSM6	LSM6
N0.HOG0001456	OG0001318	n0	SC_1216.t1	SP_1209.t1	SK_1195.t1	SU_559.t1	1	1	1	1	1	RGA2	RGA2	RGA2	RGA2
N0.HOG0001457	OG0001319	n0	SC_1217.t1	SP_1210.t1	SK_1196.t1	SU_560.t1	1	1	1	1	1	SDH6	SDH6	SDH6	SDH6
N0.HOG0001458	OG0001320	n0	SC_1218.t1	SP_1211.t1	SK_1197.t1	SU_561.t1	1	1	1	1	1	ARO10	ARO10	ARO10	ARO10
N0.HOG0001459	OG0001321	n0	SC_1219.t1	SP_1212.t1	SK_1198.t1	SU_562.t1	1	1	1	1	1	YRA1	YRA1	YRA1	YRA1
N0.HOG0001460	OG0001322	n0	SC_1220.t1	SP_1213.t1	SK_1199.t1	SU_563.t1	1	1	1	1	1	COI1	COI1	COI1	COI1
N0.HOG0001461	OG0001323	n0	SC_1221.t1	SP_1214.t1	SK_1200.t1	SU_564.t1	1	1	1	1	1	RPP2B	RPP2B	RPP2B	RPP2B
N0.HOG0001462	OG0001324	n0	SC_1222.t1	SP_1215.t1	SK_1201.t1	SU_565.t1	1	1	1	1	1	NKP1	NKP1	NKP1	NKP1
N0.HOG0001463	OG0001325	n0	SC_1223.t1	SP_1216.t1	SK_1202.t1	SU_566.t1	1	1	1	1	1	ATO3	ATO3	ATO3	ATO3
N0.HOG0001464	OG0001326	n0	SC_1225.t1	SP_1218.t1	SK_1204.t1	SU_568.t1	1	1	1	1	1	MUS81	MUS81	MUS81	MUS81
N0.HOG0001465	OG0001327	n0	SC_1226.t1	SP_1219.t1	SK_1205.t1	SU_569.t1	1	1	1	1	1	CIN10	CIN10	CIN10	CIN10
N0.HOG0001466	OG0001328	n0	SC_1227.t1	SP_1220.t1	SK_1206.t1	SU_570.t1	1	1	1	1	1	RVS167	RVS167	RVS167	RVS167
N0.HOG0001467	OG0001329	n0	SC_1228.t1	SP_1221.t1	SK_1207.t1	SU_571.t1	1	1	1	1	1	SAC7	SAC7	SAC7	SAC7
N0.HOG0001468	OG0001330	n0	SC_1229.t1	SP_1222.t1	SK_1208.t1	SU_572.t1	1	1	1	1	1	UBA2	UBA2	UBA2	UBA2
N0.HOG0001469	OG0001331	n0	SC_1230.t1	SP_1223.t1	SK_1209.t1	SU_573.t1	1	1	1	1	1	YDR391C	YDR391C	YDR391C	YDR391C
N0.HOG0001470	OG0001332	n0	SC_1231.t1	SP_1224.t1	SK_1210.t1	SU_574.t1	1	1	1	1	1	SPT3	SPT3	SPT3	SPT3
N0.HOG0001471	OG0001333	n0	SC_1232.t1	SP_1225.t1	SK_1211.t1	SU_575.t1	1	1	1	1	1	SHE9	SHE9	SHE9	SHE9
N0.HOG0001472	OG0001334	n0	SC_1233.t1	SP_1226.t1	SK_1212.t1	SU_576.t1	1	1	1	1	1	RPT3	RPT3	RPT3	RPT3
N0.HOG0001473	OG0001335	n0	SC_1234.t1	SP_1227.t1	SK_1213.t1	SU_577.t1	1	1	1	1	1	SXM1	SXM1	SXM1	SXM1
N0.HOG0001474	OG0001336	n0	SC_1235.t1	SP_1228.t1	SK_1214.t1	SU_578.t1	1	1	1	1	1	NCB2	NCB2	NCB2	NCB2
N0.HOG0001475	OG0001337	n0	SC_1236.t1	SP_1229.t1	SK_1215.t1	SU_579.t1	1	1	1	1	1	UTP5	UTP5	UTP5	UTP5
N0.HOG0001476	OG0001338	n0	SC_1237.t1	SP_1230.t1	SK_1216.t1	SU_580.t1	1	1	1	1	1	HPT1	HPT1	HPT1	HPT1
N0.HOG0001477	OG0001339	n0	SC_1238.t1	SP_1231.t1	SK_1217.t1	SU_581.t1	1	1	1	1	1	URH1	URH1	URH1	URH1
N0.HOG0001478	OG0001340	n0	SC_1239.t1	SP_1232.t1	SK_1218.t1	SU_582.t1	1	1	1	1	1	DIT2	DIT2	DIT2	DIT2
N0.HOG0001479	OG0001341	n0	SC_1240.t1	SP_1233.t1	SK_1219.t1	SU_583.t1	1	1	1	1	1	DIT1	DIT1	DIT1	DIT1
N0.HOG0001480	OG0001342	n0	SC_1241.t1	SP_1234.t1	SK_1220.t1	SU_584.t1	1	1	1	1	1	RPB7	RPB7	RPB7	RPB7
N0.HOG0001481	OG0001343	n0	SC_1242.t1	SP_1235.t1	SK_1221.t1	SU_585.t1	1	1	1	1	1	MRP20	MRP20	MRP20	MRP20
N0.HOG0001482	OG0001344	n0	SC_1244.t1	SP_1237.t1	SK_1223.t1	SU_587.t1	1	1	1	1	1	TRS120	TRS120	TRS120	TRS120
N0.HOG0001483	OG0001345	n0	SC_1245.t1	SP_1238.t1	SK_1224.t1	SU_588.t1	1	1	1	1	1	ADE8	ADE8	ADE8	ADE8
N0.HOG0001484	OG0001346	n0	SC_1246.t1	SP_1239.t1	SK_1225.t1	SU_589.t1	1	1	1	1	1	SIZ1	SIZ1	SIZ1	SIZ1
N0.HOG0001485	OG0001347	n0	SC_1247.t1	SP_1240.t1	SK_1226.t1	SU_590.t1	1	1	1	1	1	STE14	STE14	STE14	STE14
N0.HOG0001486	OG0001348	n0	SC_1248.t1	SP_1241.t1	SK_1227.t1	SU_591.t1	1	1	1	1	1	DFM1	DFM1	DFM1	DFM1
N0.HOG0001487	OG0001349	n0	SC_1249.t1	SP_1242.t1	SK_1228.t1	SU_592.t1	1	1	1	1	1	RRP17	RRP17	RRP17	RRP17
N0.HOG0001488	OG0001350	n0	SC_1250.t1	SP_1243.t1	SK_1229.t1	SU_593.t1	1	1	1	1	1	ERD1	ERD1	ERD1	ERD1
N0.HOG0001489	OG0001351	n0	SC_1251.t1	SP_1244.t1	SK_1230.t1	SU_594.t1	1	1	1	1	1	YDR415C	YDR415C	YDR415C	YDR415C
N0.HOG0001490	OG0001352	n0	SC_1252.t1	SP_1245.t1	SK_1231.t1	SU_595.t1	1	1	1	1	1	SYF1	SYF1	SYF1	SYF1
N0.HOG0001491	OG0001353	n0	SC_1254.t1	SP_1247.t1	SK_1233.t1	SU_597.t1	1	1	1	1	1	RAD30	RAD30	RAD30	RAD30
N0.HOG0001492	OG0001354	n0	SC_1255.t1	SP_1248.t1	SK_1234.t1	SU_598.t1	1	1	1	1	1	HKR1	HKR1	HKR1	HKR1
N0.HOG0001493	OG0001355	n0	SC_1256.t1	SP_1249.t1	SK_1235.t1	SU_599.t1	1	1	1	1	1	ARO80	ARO80	ARO80	ARO80
N0.HOG0001494	OG0001356	n0	SC_1257.t1	SP_1250.t1	SK_1236.t1	SU_600.t1	1	1	1	1	1	SIP1	SIP1	SIP1	SIP1
N0.HOG0001495	OG0001357	n0	SC_1259.t1	SP_1252.t1	SK_1237.t1	SU_601.t1	1	1	1	1	1	DYN2	DYN2	DYN2	DYN2
N0.HOG0001496	OG0001358	n0	SC_1260.t1	SP_1253.t1	SK_1238.t1	SU_602.t1	1	1	1	1	1	SNX41	SNX41	SNX41	SNX41
N0.HOG0001497	OG0001359	n0	SC_1261.t1	SP_1254.t1	SK_1239.t1	SU_603.t1	1	1	1	1	1	RPN9	RPN9	RPN9	RPN9
N0.HOG0001498	OG0001360	n0	SC_1262.t1	SP_1255.t1	SK_1240.t1	SU_604.t1	1	1	1	1	1	BNA7	BNA7	BNA7	BNA7
N0.HOG0001499	OG0001361	n0	SC_1263.t1	SP_1256.t1	SK_1241.t1	SU_605.t1	1	1	1	1	1	TIF35	TIF35	TIF35	TIF35
N0.HOG0001500	OG0001362	n0	SC_1264.t1	SP_1257.t1	SK_1242.t1	SU_606.t1	1	1	1	1	1	CYM1	CYM1	CYM1	CYM1
N0.HOG0001501	OG0001363	n0	SC_1265.t1	SP_1258.t1	SK_1243.t1	SU_607.t1	1	1	1	1	1	NPL3	NPL3	NPL3	NPL3
N0.HOG0001502	OG0001364	n0	SC_1266.t1	SP_1259.t1	SK_1244.t1	SU_608.t1	1	1	1	1	1	GPI17	GPI17	GPI17	GPI17
N0.HOG0001503	OG0001365	n0	SC_1267.t1	SP_1260.t1	SK_1245.t1	SU_609.t1	1	1	1	1	1	PPM1	PPM1	PPM1	PPM1
N0.HOG0001504	OG0001366	n0	SC_1268.t1	SP_1261.t1	SK_1246.t1	SU_610.t1	1	1	1	1	1	PPZ2	PPZ2	PPZ2	PPZ2
N0.HOG0001505	OG0001367	n0	SC_1269.t1	SP_1262.t1	SK_1247.t1	SU_611.t1	1	1	1	1	1	GPI19	GPI19	GPI19	GPI19
N0.HOG0001506	OG0001368	n0	SC_1270.t1	SP_1263.t1	SK_1248.t1	SU_612.t1	1	1	1	1	1	THI74	THI74	THI74	THI74
N0.HOG0001507	OG0001369	n0	SC_1271.t1	SP_1264.t1	SK_1249.t1	SU_613.t1	1	1	1	1	1	LRS4	LRS4	LRS4	LRS4
N0.HOG0001508	OG0001370	n0	SC_1272.t1	SP_1266.t1	SK_1250.t1	SU_614.t1	1	1	1	1	1	DOT1	DOT1	DOT1	DOT1
N0.HOG0001509	OG0001371	n0	SC_1273.t1	SP_1267.t1	SK_1251.t1	SU_615.t1	1	1	1	1	1	APT2	APT2	APT2	APT2
N0.HOG0001510	OG0001372	n0	SC_1274.t1	SP_1268.t1	SK_1252.t1	SU_616.t1	1	1	1	1	1	SSN2	SSN2	SSN2	SSN2
N0.HOG0001511	OG0001373	n0	SC_1275.t1	SP_1269.t1	SK_1253.t1	SU_617.t1	1	1	1	1	1	YDR444W	YDR444W	YDR444W	YDR444W
N0.HOG0001512	OG0001374	n0	SC_1276.t1	SP_1270.t1	SK_1254.t1	SU_618.t1	1	1	1	1	1	ECM11	ECM11	ECM11	ECM11
N0.HOG0001513	OG0001375	n0	SC_1278.t1	SP_1272.t1	SK_1256.t1	SU_620.t1	1	1	1	1	1	ADA2	ADA2	ADA2	ADA2
N0.HOG0001514	OG0001376	n0	SC_1279.t1	SP_1273.t1	SK_1257.t1	SU_621.t1	1	1	1	1	1	UTP6	UTP6	UTP6	UTP6
N0.HOG0001515	OG0001377	n0	SC_1281.t1	SP_1275.t1	SK_1259.t1	SU_623.t1	1	1	1	1	1	YHP1	YHP1	YHP1	YHP1
N0.HOG0001516	OG0001378	n0	SC_1282.t1	SP_1276.t1	SK_1260.t1	SU_624.t1	1	1	1	1	1	PPN1	PPN1	PPN1	PPN1
N0.HOG0001517	OG0001379	n0	SC_1283.t1	SP_1277.t1	SK_1261.t1	SU_625.t1	1	1	1	1	1	TSA2	TSA2	TSA2	TSA2
N0.HOG0001518	OG0001380	n0	SC_1284.t1	SP_1278.t1	SK_1262.t1	SU_626.t1	1	1	1	1	1	GUK1	GUK1	GUK1	GUK1
N0.HOG0001519	OG0001381	n0	SC_1285.t1	SP_1279.t1	SK_1263.t1	SU_627.t1	1	1	1	1	1	NHX1	NHX1	NHX1	NHX1
N0.HOG0001520	OG0001382	n0	SC_1286.t1	SP_1280.t1	SK_1264.t1	SU_628.t1	1	1	1	1	1	TOM1	TOM1	TOM1	TOM1
N0.HOG0001521	OG0001383	n0	SC_1287.t1	SP_1281.t1	SK_1265.t1	SU_629.t1	1	1	1	1	1	HEH2	HEH2	HEH2	HEH2
N0.HOG0001522	OG0001384	n0	SC_1288.t1	SP_1282.t1	SK_1266.t1	SU_630.t1	1	1	1	1	1	PFA5	PFA5	PFA5	PFA5
N0.HOG0001523	OG0001385	n0	SC_1289.t1	SP_1283.t1	SK_1267.t1	SU_631.t1	1	1	1	1	1	TFB3	TFB3	TFB3	TFB3
N0.HOG0001524	OG0001386	n0	SC_1290.t1	SP_1284.t1	SK_1268.t1	SU_632.t1	1	1	1	1	1	MFA1	MFA1	MFA1	MFA1
N0.HOG0001525	OG0001387	n0	SC_1291.t1	SP_1285.t1	SK_1269.t1	SU_633.t1	1	1	1	1	1	CMI8	CMI8	CMI8	CMI8
N0.HOG0001526	OG0001388	n0	SC_1292.t1	SP_1286.t1	SK_1270.t1	SU_634.t1	1	1	1	1	1	MRPL28	MRPL28	MRPL28	MRPL28
N0.HOG0001527	OG0001389	n0	SC_1293.t1	SP_1287.t1	SK_1271.t1	SU_635.t1	1	1	1	1	1	STP1	STP1	STP1	STP1
N0.HOG0001528	OG0001390	n0	SC_1294.t1	SP_1288.t1	SK_1272.t1	SU_636.t1	1	1	1	1	1	SPP41	SPP41	SPP41	SPP41
N0.HOG0001529	OG0001391	n0	SC_1295.t1	SP_1289.t1	SK_1273.t1	SU_637.t1	1	1	1	1	1	RMT2	RMT2	RMT2	RMT2
N0.HOG0001530	OG0001392	n0	SC_1296.t1	SP_1290.t1	SK_1274.t1	SU_638.t1	1	1	1	1	1	PKH3	PKH3	PKH3	PKH3
N0.HOG0001531	OG0001393	n0	SC_1297.t1	SP_1291.t1	SK_1275.t1	SU_639.t1	1	1	1	1	1	TLG1	TLG1	TLG1	TLG1
N0.HOG0001532	OG0001394	n0	SC_1298.t1	SP_1292.t1	SK_1276.t1	SU_640.t1	1	1	1	1	1	SDC1	SDC1	SDC1	SDC1
N0.HOG0001533	OG0001395	n0	SC_1299.t1	SP_1293.t1	SK_1277.t1	SU_641.t1	1	1	1	1	1	UGO1	UGO1	UGO1	UGO1
N0.HOG0001534	OG0001396	n0	SC_1301.t1	SP_1295.t1	SK_1279.t1	SU_643.t1	1	1	1	1	1	TRS31	TRS31	TRS31	TRS31
N0.HOG0001535	OG0001397	n0	SC_1302.t1	SP_1296.t1	SK_1280.t1	SU_644.t1	1	1	1	1	1	PRP3	PRP3	PRP3	PRP3
N0.HOG0001536	OG0001398	n0	SC_1303.t1	SP_1297.t1	SK_1281.t1	SU_645.t1	1	1	1	1	1	JIP4	JIP4	JIP4	JIP4
N0.HOG0001537	OG0001399	n0	SC_1304.t1	SP_1298.t1	SK_1282.t1	SU_646.t1	1	1	1	1	1	YDR476C	YDR476C	YDR476C	YDR476C
N0.HOG0001538	OG0001400	n0	SC_1305.t1	SP_1299.t1	SK_1283.t1	SU_647.t1	1	1	1	1	1	SNF1	SNF1	SNF1	SNF1
N0.HOG0001539	OG0001401	n0	SC_1306.t1	SP_1300.t1	SK_1284.t1	SU_648.t1	1	1	1	1	1	SNM1	SNM1	SNM1	SNM1
N0.HOG0001540	OG0001402	n0	SC_1307.t1	SP_1301.t1	SK_1285.t1	SU_649.t1	1	1	1	1	1	PEX29	PEX29	PEX29	PEX29
N0.HOG0001541	OG0001403	n0	SC_1308.t1	SP_1302.t1	SK_1286.t1	SU_650.t1	1	1	1	1	1	DIG2	DIG2	DIG2	DIG2
N0.HOG0001542	OG0001404	n0	SC_1309.t1	SP_1303.t1	SK_1287.t1	SU_651.t1	1	1	1	1	1	PHO8	PHO8	PHO8	PHO8
N0.HOG0001543	OG0001405	n0	SC_1310.t1	SP_1304.t1	SK_1288.t1	SU_652.t1	1	1	1	1	1	CWC21	CWC21	CWC21	CWC21
N0.HOG0001544	OG0001406	n0	SC_1311.t1	SP_1305.t1	SK_1289.t1	SU_653.t1	1	1	1	1	1	KRE2	KRE2	KRE2	KRE2
N0.HOG0001545	OG0001407	n0	SC_1312.t1	SP_1306.t1	SK_1290.t1	SU_654.t1	1	1	1	1	1	VPS52	VPS52	VPS52	VPS52
N0.HOG0001546	OG0001408	n0	SC_1313.t1	SP_1307.t1	SK_1291.t1	SU_655.t1	1	1	1	1	1	VPS72	VPS72	VPS72	VPS72
N0.HOG0001547	OG0001409	n0	SC_1314.t1	SP_1308.t1	SK_1292.t1	SU_656.t1	1	1	1	1	1	VPS60	VPS60	VPS60	VPS60
N0.HOG0001548	OG0001410	n0	SC_1315.t1	SP_1309.t1	SK_1293.t1	SU_657.t1	1	1	1	1	1	RIB3	RIB3	RIB3	RIB3
N0.HOG0001549	OG0001411	n0	SC_1316.t1	SP_1310.t1	SK_1294.t1	SU_658.t1	1	1	1	1	1	PAC11	PAC11	PAC11	PAC11
N0.HOG0001550	OG0001412	n0	SC_1317.t1	SP_1311.t1	SK_1295.t1	SU_659.t1	1	1	1	1	1	SLD5	SLD5	SLD5	SLD5
N0.HOG0001551	OG0001413	n0	SC_1318.t1	SP_1312.t1	SK_1296.t1	SU_660.t1	1	1	1	1	1	PKH1	PKH1	PKH1	PKH1
N0.HOG0001552	OG0001414	n0	SC_1319.t1	SP_1313.t1	SK_1297.t1	SU_661.t1	1	1	1	1	1	IZH1	IZH1	IZH1	IZH1
N0.HOG0001553	OG0001415	n0	SC_1320.t1	SP_1314.t1	SK_1298.t1	SU_662.t1	1	1	1	1	1	MZM1	MZM1	MZM1	MZM1
N0.HOG0001554	OG0001416	n0	SC_1321.t1	SP_1315.t1	SK_1299.t1	SU_663.t1	1	1	1	1	1	RSM28	RSM28	RSM28	RSM28
N0.HOG0001555	OG0001417	n0	SC_1322.t1	SP_1316.t1	SK_1300.t1	SU_664.t1	1	1	1	1	1	VPS3	VPS3	VPS3	VPS3
N0.HOG0001556	OG0001418	n0	SC_1323.t1	SP_1317.t1	SK_1301.t1	SU_665.t1	1	1	1	1	1	PUF6	PUF6	PUF6	PUF6
N0.HOG0001557	OG0001419	n0	SC_1325.t1	SP_1319.t1	SK_1303.t1	SU_667.t1	1	1	1	1	1	SEC20	SEC20	SEC20	SEC20
N0.HOG0001558	OG0001420	n0	SC_1326.t1	SP_1320.t1	SK_1304.t1	SU_668.t1	1	1	1	1	1	LCD1	LCD1	LCD1	LCD1
N0.HOG0001559	OG0001421	n0	SC_1328.t1	SP_1322.t1	SK_1306.t1	SU_670.t1	1	1	1	1	1	PLM2	PLM2	PLM2	PLM2
N0.HOG0001560	OG0001422	n0	SC_1330.t1	SP_1324.t1	SK_1308.t1	SU_672.t1	1	1	1	1	1	LPP1	LPP1	LPP1	LPP1
N0.HOG0001561	OG0001423	n0	SC_1331.t1	SP_1325.t1	SK_1309.t1	SU_673.t1	1	1	1	1	1	PSP1	PSP1	PSP1	PSP1
N0.HOG0001562	OG0001424	n0	SC_1332.t1	SP_1326.t1	SK_1310.t1	SU_674.t1	1	1	1	1	1	GMC1	GMC1	GMC1	GMC1
N0.HOG0001563	OG0001425	n0	SC_1333.t1	SP_1327.t1	SK_1311.t1	SU_675.t1	1	1	1	1	1	GIN4	GIN4	GIN4	GIN4
N0.HOG0001564	OG0001426	n0	SC_1334.t1	SP_1328.t1	SK_1312.t1	SU_676.t1	1	1	1	1	1	GNP1	GNP1	GNP1	GNP1
N0.HOG0001565	OG0001427	n0	SC_1335.t1	SP_1329.t1	SK_1313.t1	SU_677.t1	1	1	1	1	1	SMT3	SMT3	SMT3	SMT3
N0.HOG0001566	OG0001428	n0	SC_1336.t1	SP_1330.t1	SK_1314.t1	SU_678.t1	1	1	1	1	1	SDH7	SDH7	SDH7	SDH7
N0.HOG0001567	OG0001429	n0	SC_1337.t1	SP_1331.t1	SK_1315.t1	SU_679.t1	1	1	1	1	1	EMI1	EMI1	EMI1	EMI1
N0.HOG0001568	OG0001430	n0	SC_1338.t1	SP_1332.t1	SK_1316.t1	SU_680.t1	1	1	1	1	1	GRX2	GRX2	GRX2	GRX2
N0.HOG0001569	OG0001431	n0	SC_1339.t1	SP_1333.t1	SK_1317.t1	SU_681.t1	1	1	1	1	1	YDR514C	YDR514C	YDR514C	YDR514C
N0.HOG0001570	OG0001432	n0	SC_1340.t1	SP_1334.t1	SK_1318.t1	SU_682.t1	1	1	1	1	1	SLF1	SLF1	SLF1	SLF1
N0.HOG0001571	OG0001433	n0	SC_1341.t1	SP_1335.t1	SK_1319.t1	SU_683.t1	1	1	1	1	1	EMI2	EMI2	EMI2	EMI2
N0.HOG0001572	OG0001434	n0	SC_1342.t1	SP_1336.t1	SK_1320.t1	SU_684.t1	1	1	1	1	1	GRH1	GRH1	GRH1	GRH1
N0.HOG0001573	OG0001435	n0	SC_1343.t1	SP_1337.t1	SK_1321.t1	SU_685.t1	1	1	1	1	1	EUG1	EUG1	EUG1	EUG1
N0.HOG0001574	OG0001436	n0	SC_1344.t1	SP_1338.t1	SK_1322.t1	SU_686.t1	1	1	1	1	1	FPR2	FPR2	FPR2	FPR2
N0.HOG0001575	OG0001437	n0	SC_1345.t1	SP_1339.t1	SK_1323.t1	SU_687.t1	1	1	1	1	1	URC2	URC2	URC2	URC2
N0.HOG0001576	OG0001438	n0	SC_1346.t1	SP_1340.t1	SK_1324.t1	SU_688.t1	1	1	1	1	1	SPS2	SPS2	SPS2	SPS2
N0.HOG0001577	OG0001439	n0	SC_1347.t1	SP_1341.t1	SK_1325.t1	SU_689.t1	1	1	1	1	1	SPS1	SPS1	SPS1	SPS1
N0.HOG0001578	OG0001440	n0	SC_1348.t1	SP_1342.t1	SK_1326.t1	SU_690.t1	1	1	1	1	1	AGE1	AGE1	AGE1	AGE1
N0.HOG0001579	OG0001441	n0	SC_1349.t1	SP_1343.t1	SK_1327.t1	SU_691.t1	1	1	1	1	1	YDR524C-B	YDR524C-B	YDR524C-B	YDR524C-B
N0.HOG0001580	OG0001442	n0	SC_1350.t1	SP_1344.t1	SK_1328.t1	SU_692.t1	1	1	1	1	1	SNA2	SNA2	SNA2	SNA2
N0.HOG0001581	OG0001443	n0	SC_1351.t1	SP_1345.t1	SK_1329.t1	SU_693.t1	1	1	1	1	1	RBA50	RBA50	RBA50	RBA50
N0.HOG0001582	OG0001444	n0	SC_1352.t1	SP_1346.t1	SK_1330.t1	SU_694.t1	1	1	1	1	1	HLR1	HLR1	HLR1	HLR1
N0.HOG0001583	OG0001445	n0	SC_1353.t1	SP_1347.t1	SK_1331.t1	SU_695.t1	1	1	1	1	1	QCR7	QCR7	QCR7	QCR7
N0.HOG0001584	OG0001446	n0	SC_1355.t1	SP_1349.t1	SK_1332.t1	SU_697.t1	1	1	1	1	1	CAB1	CAB1	CAB1	CAB1
N0.HOG0001585	OG0001447	n0	SC_1356.t1	SP_1350.t1	SK_1333.t1	SU_698.t1	1	1	1	1	1	KRE28	KRE28	KRE28	KRE28
N0.HOG0001586	OG0001448	n0	SC_1357.t1	SP_1351.t1	SK_1334.t1	SU_2342.t1	1	1	1	1	1	HSP31	HSP31	HSP31	HSP31
N0.HOG0001587	OG0001449	n0	SC_1359.t1	SP_1353.t1	SK_1336.t1	SU_4377.t1	1	1	1	1	1	STL1	STL1	STL1	STL1
N0.HOG0001588	OG0001450	n0	SC_1369.t1	SP_1359.t1	SK_627.t1	SU_1336.t1	1	1	1	1	1	DLD3	DLD3	DLD3	DLD3
N0.HOG0001590	OG0001452	n0	SC_1374.t1	SP_1366.t1	SK_1344.t1	SU_1345.t1	1	1	1	1	1	HPA3	HPA3	HPA3	HPA3
N0.HOG0001591	OG0001453	n0	SC_1375.t1	SP_1367.t1	SK_1345.t1	SU_1346.t1	1	1	1	1	1	SIT1	SIT1	SIT1	SIT1
N0.HOG0001592	OG0001454	n0	SC_1376.t1	SP_1368.t1	SK_1346.t1	SU_1347.t1	1	1	1	1	1	AVT2	AVT2	AVT2	AVT2
N0.HOG0001593	OG0001455	n0	SC_1377.t1	SP_1369.t1	SK_1347.t1	SU_1348.t1	1	1	1	1	1	CAN1	CAN1	CAN1	CAN1
N0.HOG0001594	OG0001456	n0	SC_1378.t1	SP_1370.t1	SK_1348.t1	SU_1349.t1	1	1	1	1	1	NPR2	NPR2	NPR2	NPR2
N0.HOG0001595	OG0001457	n0	SC_1379.t1	SP_1371.t1	SK_1349.t1	SU_1350.t1	1	1	1	1	1	CIN8	CIN8	CIN8	CIN8
N0.HOG0001596	OG0001458	n0	SC_1380.t1	SP_1372.t1	SK_1350.t1	SU_1351.t1	1	1	1	1	1	PRB1	PRB1	PRB1	PRB1
N0.HOG0001597	OG0001459	n0	SC_1381.t1	SP_1373.t1	SK_1351.t1	SU_1352.t1	1	1	1	1	1	SOM1	SOM1	SOM1	SOM1
N0.HOG0001598	OG0001460	n0	SC_1382.t1	SP_1374.t1	SK_1352.t1	SU_1353.t1	1	1	1	1	1	PCM1	PCM1	PCM1	PCM1
N0.HOG0001599	OG0001461	n0	SC_1383.t1	SP_1375.t1	SK_1353.t1	SU_1354.t1	1	1	1	1	1	SDD1	SDD1	SDD1	SDD1
N0.HOG0001600	OG0001462	n0	SC_1384.t1	SP_1376.t1	SK_1354.t1	SU_1355.t1	1	1	1	1	1	HAT2	HAT2	HAT2	HAT2
N0.HOG0001601	OG0001463	n0	SC_1385.t1	SP_1377.t1	SK_1355.t1	SU_1356.t1	1	1	1	1	1	POL5	POL5	POL5	POL5
N0.HOG0001602	OG0001464	n0	SC_1387.t1	SP_1379.t1	SK_1357.t1	SU_1358.t1	1	1	1	1	1	MAK10	MAK10	MAK10	MAK10
N0.HOG0001603	OG0001465	n0	SC_1388.t1	SP_1380.t1	SK_1358.t1	SU_1359.t1	1	1	1	1	1	AFG1	AFG1	AFG1	AFG1
N0.HOG0001604	OG0001466	n0	SC_1389.t1	SP_1381.t1	SK_1359.t1	SU_1360.t1	1	1	1	1	1	VMA8	VMA8	VMA8	VMA8
N0.HOG0001605	OG0001467	n0	SC_1390.t1	SP_1382.t1	SK_1360.t1	SU_1361.t1	1	1	1	1	1	RML2	RML2	RML2	RML2
N0.HOG0001606	OG0001468	n0	SC_1392.t1	SP_1383.t1	SK_1362.t1	SU_1363.t1	1	1	1	1	1	TCA17	TCA17	TCA17	TCA17
N0.HOG0001607	OG0001469	n0	SC_1393.t1	SP_1384.t1	SK_1363.t1	SU_1364.t1	1	1	1	1	1	FRD1	FRD1	FRD1	FRD1
N0.HOG0001608	OG0001470	n0	SC_1394.t1	SP_1385.t1	SK_1364.t1	SU_1365.t1	1	1	1	1	1	GLY1	GLY1	GLY1	GLY1
N0.HOG0001609	OG0001471	n0	SC_1395.t1	SP_1386.t1	SK_1365.t1	SU_1366.t1	1	1	1	1	1	IES6	IES6	IES6	IES6
N0.HOG0001610	OG0001472	n0	SC_1396.t1	SP_1387.t1	SK_1366.t1	SU_1367.t1	1	1	1	1	1	GTA1	GTA1	GTA1	GTA1
N0.HOG0001611	OG0001473	n0	SC_1397.t1	SP_1388.t1	SK_1367.t1	SU_1368.t1	1	1	1	1	1	GDA1	GDA1	GDA1	GDA1
N0.HOG0001612	OG0001474	n0	SC_1398.t1	SP_1389.t1	SK_1368.t1	SU_1369.t1	1	1	1	1	1	YEF1	YEF1	YEF1	YEF1
N0.HOG0001613	OG0001475	n0	SC_1399.t1	SP_1390.t1	SK_1369.t1	SU_1370.t1	1	1	1	1	1	UTR2	UTR2	UTR2	UTR2
N0.HOG0001614	OG0001476	n0	SC_1400.t1	SP_1391.t1	SK_1370.t1	SU_1371.t1	1	1	1	1	1	CYC7	CYC7	CYC7	CYC7
N0.HOG0001615	OG0001477	n0	SC_1401.t1	SP_1392.t1	SK_1371.t1	SU_1372.t1	1	1	1	1	1	UTR4	UTR4	UTR4	UTR4
N0.HOG0001616	OG0001478	n0	SC_1402.t1	SP_1393.t1	SK_1372.t1	SU_1373.t1	1	1	1	1	1	RAD23	RAD23	RAD23	RAD23
N0.HOG0001617	OG0001479	n0	SC_1403.t1	SP_1394.t1	SK_1373.t1	SU_1374.t1	1	1	1	1	1	ANP1	ANP1	ANP1	ANP1
N0.HOG0001618	OG0001480	n0	SC_1405.t1	SP_1395.t1	SK_1374.t1	SU_1375.t1	1	1	1	1	1	HYP2	HYP2	HYP2	HYP2
N0.HOG0001619	OG0001481	n0	SC_1407.t1	SP_1397.t1	SK_1376.t1	SU_1377.t1	1	1	1	1	1	SPF1	SPF1	SPF1	SPF1
N0.HOG0001620	OG0001482	n0	SC_1409.t1	SP_1399.t1	SK_1378.t1	SU_1379.t1	1	1	1	1	1	BUD16	BUD16	BUD16	BUD16
N0.HOG0001621	OG0001483	n0	SC_1411.t1	SP_1400.t1	SK_1379.t1	SU_1380.t1	1	1	1	1	1	VMA3	VMA3	VMA3	VMA3
N0.HOG0001622	OG0001484	n0	SC_1412.t1	SP_1401.t1	SK_1380.t1	SU_1381.t1	1	1	1	1	1	SNU13	SNU13	SNU13	SNU13
N0.HOG0001623	OG0001485	n0	SC_1413.t1	SP_1402.t1	SK_1381.t1	SU_1382.t1	1	1	1	1	1	YEL025C	YEL025C	YEL025C	YEL025C
N0.HOG0001624	OG0001486	n0	SC_1414.t1	SP_1403.t1	SK_1382.t1	SU_1383.t1	1	1	1	1	1	RIP1	RIP1	RIP1	RIP1
N0.HOG0001625	OG0001487	n0	SC_1415.t1	SP_1404.t1	SK_1383.t1	SU_1384.t1	1	1	1	1	1	YEL023C	YEL023C	YEL023C	YEL023C
N0.HOG0001626	OG0001488	n0	SC_1416.t1	SP_1405.t1	SK_1384.t1	SU_1385.t1	1	1	1	1	1	GEA2	GEA2	GEA2	GEA2
N0.HOG0001627	OG0001489	n0	SC_1418.t1	SP_1407.t1	SK_1386.t1	SU_1396.t1	1	1	1	1	1	TIM9	TIM9	TIM9	TIM9
N0.HOG0001628	OG0001490	n0	SC_1419.t1	SP_1408.t1	SK_1387.t1	SU_1395.t1	1	1	1	1	1	PXP1	PXP1	PXP1	PXP1
N0.HOG0001629	OG0001491	n0	SC_1420.t1	SP_1409.t1	SK_1388.t1	SU_1394.t1	1	1	1	1	1	MMS21	MMS21	MMS21	MMS21
N0.HOG0001630	OG0001492	n0	SC_1421.t1	SP_1410.t1	SK_1389.t1	SU_1393.t1	1	1	1	1	1	EAF5	EAF5	EAF5	EAF5
N0.HOG0001631	OG0001493	n0	SC_1423.t1	SP_1412.t1	SK_1391.t1	SU_1391.t1	1	1	1	1	1	GTT3	GTT3	GTT3	GTT3
N0.HOG0001632	OG0001494	n0	SC_1424.t1	SP_1413.t1	SK_1392.t1	SU_1390.t1	1	1	1	1	1	NPP2	NPP2	NPP2	NPP2
N0.HOG0001633	OG0001495	n0	SC_1425.t1	SP_1414.t1	SK_1393.t1	SU_1389.t1	1	1	1	1	1	EDC3	EDC3	EDC3	EDC3
N0.HOG0001634	OG0001496	n0	SC_1426.t1	SP_1415.t1	SK_1394.t1	SU_1388.t1	1	1	1	1	1	VAC8	VAC8	VAC8	VAC8
N0.HOG0001635	OG0001497	n0	SC_1427.t1	SP_1416.t1	SK_1395.t1	SU_1387.t1	1	1	1	1	1	UBC8	UBC8	UBC8	UBC8
N0.HOG0001636	OG0001498	n0	SC_1428.t1	SP_1417.t1	SK_1396.t1	SU_1386.t1	1	1	1	1	1	GLC3	GLC3	GLC3	GLC3
N0.HOG0001637	OG0001499	n0	SC_1429.t1	SP_1419.t1	SK_1397.t1	SU_1399.t1	1	1	1	1	1	GCN4	GCN4	GCN4	GCN4
N0.HOG0001638	OG0001500	n0	SC_1431.t1	SP_1420.t1	SK_1398.t1	SU_1400.t1	1	1	1	1	1	MIT1	MIT1	MIT1	MIT1
N0.HOG0001639	OG0001501	n0	SC_1432.t1	SP_1421.t1	SK_1399.t1	SU_1401.t1	1	1	1	1	1	YEA6	YEA6	YEA6	YEA6
N0.HOG0001640	OG0001502	n0	SC_1433.t1	SP_1422.t1	SK_1400.t1	SU_1402.t1	1	1	1	1	1	VAB2	VAB2	VAB2	VAB2
N0.HOG0001641	OG0001503	n0	SC_1434.t1	SP_1423.t1	SK_1401.t1	SU_1403.t1	1	1	1	1	1	YEA4	YEA4	YEA4	YEA4
N0.HOG0001642	OG0001504	n0	SC_1435.t1	SP_1424.t1	SK_1402.t1	SU_1404.t1	1	1	1	1	1	GIM4	GIM4	GIM4	GIM4
N0.HOG0001643	OG0001505	n0	SC_1436.t1	SP_1425.t1	SK_1403.t1	SU_1405.t1	1	1	1	1	1	WBP1	WBP1	WBP1	WBP1
N0.HOG0001644	OG0001506	n0	SC_1437.t1	SP_1426.t1	SK_1404.t1	SU_1406.t1	1	1	1	1	1	IRC22	IRC22	IRC22	IRC22
N0.HOG0001645	OG0001507	n0	SC_1438.t1	SP_1427.t1	SK_1405.t1	SU_1407.t1	1	1	1	1	1	MNN1	MNN1	MNN1	MNN1
N0.HOG0001646	OG0001508	n0	SC_1439.t1	SP_1428.t1	SK_1406.t1	SU_1408.t1	1	1	1	1	1	NOP16	NOP16	NOP16	NOP16
N0.HOG0001647	OG0001509	n0	SC_1440.t1	SP_1429.t1	SK_1407.t1	SU_1409.t1	1	1	1	1	1	PMI40	PMI40	PMI40	PMI40
N0.HOG0001648	OG0001510	n0	SC_1441.t1	SP_1430.t1	SK_1408.t1	SU_1410.t1	1	1	1	1	1	FMP52	FMP52	FMP52	FMP52
N0.HOG0001649	OG0001511	n0	SC_1442.t1	SP_1431.t1	SK_1409.t1	SU_1411.t1	1	1	1	1	1	YND1	YND1	YND1	YND1
N0.HOG0001650	OG0001512	n0	SC_1443.t1	SP_1432.t1	SK_1410.t1	SU_1412.t1	1	1	1	1	1	NUG1	NUG1	NUG1	NUG1
N0.HOG0001651	OG0001513	n0	SC_1444.t1	SP_1433.t1	SK_1411.t1	SU_1413.t1	1	1	1	1	1	PAC2	PAC2	PAC2	PAC2
N0.HOG0001652	OG0001514	n0	SC_1445.t1	SP_1434.t1	SK_1412.t1	SU_1414.t1	1	1	1	1	1	TMA20	TMA20	TMA20	TMA20
N0.HOG0001653	OG0001515	n0	SC_1446.t1	SP_1435.t1	SK_1413.t1	SU_1415.t1	1	1	1	1	1	SEC3	SEC3	SEC3	SEC3
N0.HOG0001654	OG0001516	n0	SC_1447.t1	SP_1436.t1	SK_1414.t1	SU_1416.t1	1	1	1	1	1	NTF2	NTF2	NTF2	NTF2
N0.HOG0001655	OG0001517	n0	SC_1448.t1	SP_1437.t1	SK_1415.t1	SU_1417.t1	1	1	1	1	1	YER010C	YER010C	YER010C	YER010C
N0.HOG0001656	OG0001518	n0	SC_1450.t1	SP_1439.t1	SK_1417.t1	SU_1419.t1	1	1	1	1	1	PRE1	PRE1	PRE1	PRE1
N0.HOG0001657	OG0001519	n0	SC_1451.t1	SP_1440.t1	SK_1419.t1	SU_1420.t1	1	1	1	1	1	PRP22	PRP22	PRP22	PRP22
N0.HOG0001658	OG0001520	n0	SC_1452.t1	SP_1441.t1	SK_1420.t1	SU_1421.t1	1	1	1	1	1	HEM14	HEM14	HEM14	HEM14
N0.HOG0001659	OG0001521	n0	SC_1453.t1	SP_1442.t1	SK_1421.t1	SU_1422.t1	1	1	1	1	1	FAA2	FAA2	FAA2	FAA2
N0.HOG0001660	OG0001522	n0	SC_1454.t1	SP_1443.t1	SK_1422.t1	SU_1424.t1	1	1	1	1	1	BIM1	BIM1	BIM1	BIM1
N0.HOG0001661	OG0001523	n0	SC_1455.t1	SP_1444.t1	SK_1423.t1	SU_1425.t1	1	1	1	1	1	AFG3	AFG3	AFG3	AFG3
N0.HOG0001662	OG0001524	n0	SC_1456.t1	SP_1445.t1	SK_1424.t1	SU_1426.t1	1	1	1	1	1	SPC25	SPC25	SPC25	SPC25
N0.HOG0001663	OG0001525	n0	SC_1457.t1	SP_1446.t1	SK_1425.t1	SU_1427.t1	1	1	1	1	1	ISC1	ISC1	ISC1	ISC1
N0.HOG0001664	OG0001526	n0	SC_1458.t1	SP_1447.t1	SK_1426.t1	SU_1428.t1	1	1	1	1	1	SBH2	SBH2	SBH2	SBH2
N0.HOG0001665	OG0001527	n0	SC_1459.t1	SP_1448.t1	SK_1427.t1	SU_1429.t1	1	1	1	1	1	GPA2	GPA2	GPA2	GPA2
N0.HOG0001666	OG0001528	n0	SC_1460.t1	SP_1449.t1	SK_1428.t1	SU_1430.t1	1	1	1	1	1	RPN3	RPN3	RPN3	RPN3
N0.HOG0001667	OG0001529	n0	SC_1461.t1	SP_1450.t1	SK_1429.t1	SU_1431.t1	1	1	1	1	1	SRB4	SRB4	SRB4	SRB4
N0.HOG0001668	OG0001530	n0	SC_1462.t1	SP_1451.t1	SK_1430.t1	SU_1432.t1	1	1	1	1	1	PRO3	PRO3	PRO3	PRO3
N0.HOG0001669	OG0001531	n0	SC_1463.t1	SP_1452.t1	SK_1431.t1	SU_1433.t1	1	1	1	1	1	YAT2	YAT2	YAT2	YAT2
N0.HOG0001670	OG0001532	n0	SC_1464.t1	SP_1453.t1	SK_1432.t1	SU_1434.t1	1	1	1	1	1	GCD11	GCD11	GCD11	GCD11
N0.HOG0001671	OG0001533	n0	SC_1465.t1	SP_1454.t1	SK_1433.t1	SU_1435.t1	1	1	1	1	1	CHO1	CHO1	CHO1	CHO1
N0.HOG0001672	OG0001534	n0	SC_1466.t1	SP_1455.t1	SK_1434.t1	SU_1436.t1	1	1	1	1	1	GAL83	GAL83	GAL83	GAL83
N0.HOG0001673	OG0001535	n0	SC_1467.t1	SP_1456.t1	SK_1435.t1	SU_1437.t1	1	1	1	1	1	MIG3	MIG3	MIG3	MIG3
N0.HOG0001674	OG0001536	n0	SC_1468.t1	SP_1457.t1	SK_1436.t1	SU_1438.t1	1	1	1	1	1	SMB1	SMB1	SMB1	SMB1
N0.HOG0001675	OG0001537	n0	SC_1469.t1	SP_1458.t1	SK_1437.t1	SU_1439.t1	1	1	1	1	1	CHZ1	CHZ1	CHZ1	CHZ1
N0.HOG0001676	OG0001538	n0	SC_1470.t1	SP_1459.t1	SK_1438.t1	SU_1440.t1	1	1	1	1	1	YPT31	YPT31	YPT31	YPT31
N0.HOG0001677	OG0001539	n0	SC_1471.t1	SP_1460.t1	SK_1439.t1	SU_1441.t1	1	1	1	1	1	FIR1	FIR1	FIR1	FIR1
N0.HOG0001678	OG0001540	n0	SC_1472.t1	SP_1461.t1	SK_1440.t1	SU_1442.t1	1	1	1	1	1	ZRG8	ZRG8	ZRG8	ZRG8
N0.HOG0001679	OG0001541	n0	SC_1473.t1	SP_1462.t1	SK_1441.t1	SU_1443.t1	1	1	1	1	1	YER034W	YER034W	YER034W	YER034W
N0.HOG0001680	OG0001542	n0	SC_1474.t1	SP_1463.t1	SK_1442.t1	SU_1444.t1	1	1	1	1	1	EDC2	EDC2	EDC2	EDC2
N0.HOG0001681	OG0001543	n0	SC_1475.t1	SP_1464.t1	SK_1443.t1	SU_1445.t1	1	1	1	1	1	ARB1	ARB1	ARB1	ARB1
N0.HOG0001682	OG0001544	n0	SC_1476.t1	SP_1465.t1	SK_1444.t1	SU_1446.t1	1	1	1	1	1	PHM8	PHM8	PHM8	PHM8
N0.HOG0001683	OG0001545	n0	SC_1477.t1	SP_1466.t1	SK_1445.t1	SU_1447.t1	1	1	1	1	1	KRE29	KRE29	KRE29	KRE29
N0.HOG0001684	OG0001546	n0	SC_1480.t1	SP_1468.t1	SK_1447.t1	SU_1449.t1	1	1	1	1	1	GLN3	GLN3	GLN3	GLN3
N0.HOG0001685	OG0001547	n0	SC_1481.t1	SP_1469.t1	SK_1448.t1	SU_1450.t1	1	1	1	1	1	YEN1	YEN1	YEN1	YEN1
N0.HOG0001686	OG0001548	n0	SC_1482.t1	SP_1470.t1	SK_1449.t1	SU_1451.t1	1	1	1	1	1	MXR1	MXR1	MXR1	MXR1
N0.HOG0001687	OG0001549	n0	SC_1483.t1	SP_1471.t1	SK_1450.t1	SU_1452.t1	1	1	1	1	1	SAH1	SAH1	SAH1	SAH1
N0.HOG0001688	OG0001550	n0	SC_1484.t1	SP_1472.t1	SK_1451.t1	SU_1453.t1	1	1	1	1	1	ERG28	ERG28	ERG28	ERG28
N0.HOG0001689	OG0001551	n0	SC_1485.t1	SP_1473.t1	SK_1452.t1	SU_1454.t1	1	1	1	1	1	MEI4	MEI4	MEI4	MEI4
N0.HOG0001690	OG0001552	n0	SC_1486.t1	SP_1474.t1	SK_1453.t1	SU_1455.t1	1	1	1	1	1	ACA1	ACA1	ACA1	ACA1
N0.HOG0001691	OG0001553	n0	SC_1487.t1	SP_1475.t1	SK_1454.t1	SU_1456.t1	1	1	1	1	1	SPO73	SPO73	SPO73	SPO73
N0.HOG0001692	OG0001554	n0	SC_1488.t1	SP_1476.t1	SK_1455.t1	SU_1457.t1	1	1	1	1	1	SAP1	SAP1	SAP1	SAP1
N0.HOG0001693	OG0001555	n0	SC_1489.t1	SP_1477.t1	SK_1456.t1	SU_1458.t1	1	1	1	1	1	CAJ1	CAJ1	CAJ1	CAJ1
N0.HOG0001694	OG0001556	n0	SC_1490.t1	SP_1478.t1	SK_1457.t1	SU_1461.t1	1	1	1	1	1	ISD11	ISD11	ISD11	ISD11
N0.HOG0001695	OG0001557	n0	SC_1491.t1	SP_1479.t1	SK_1458.t1	SU_1462.t1	1	1	1	1	1	TPA1	TPA1	TPA1	TPA1
N0.HOG0001696	OG0001558	n0	SC_1492.t1	SP_1480.t1	SK_1459.t1	SU_1463.t1	1	1	1	1	1	RSM18	RSM18	RSM18	RSM18
N0.HOG0001697	OG0001559	n0	SC_1493.t1	SP_1481.t1	SK_1460.t1	SU_1464.t1	1	1	1	1	1	JHD1	JHD1	JHD1	JHD1
N0.HOG0001698	OG0001560	n0	SC_1494.t1	SP_1482.t1	SK_1461.t1	SU_1465.t1	1	1	1	1	1	HOM3	HOM3	HOM3	HOM3
N0.HOG0001699	OG0001561	n0	SC_1495.t1	SP_1483.t1	SK_1462.t1	SU_1466.t1	1	1	1	1	1	PIC2	PIC2	PIC2	PIC2
N0.HOG0001700	OG0001562	n0	SC_1496.t1	SP_1484.t1	SK_1464.t1	SU_1468.t1	1	1	1	1	1	GIP2	GIP2	GIP2	GIP2
N0.HOG0001701	OG0001563	n0	SC_1497.t1	SP_1485.t1	SK_1465.t1	SU_1469.t1	1	1	1	1	1	HIS1	HIS1	HIS1	HIS1
N0.HOG0001702	OG0001564	n0	SC_1500.t1	SP_1488.t1	SK_1468.t1	SU_1472.t1	1	1	1	1	1	HMF1	HMF1	HMF1	HMF1
N0.HOG0001703	OG0001565	n0	SC_1501.t1	SP_1489.t1	SK_1469.t1	SU_1473.t1	1	1	1	1	1	PET117	PET117	PET117	PET117
N0.HOG0001704	OG0001566	n0	SC_1502.t1	SP_1490.t1	SK_1470.t1	SU_1474.t1	1	1	1	1	1	PCL6	PCL6	PCL6	PCL6
N0.HOG0001705	OG0001567	n0	SC_1505.t1	SP_1493.t1	SK_1473.t1	SU_1477.t1	1	1	1	1	1	CEM1	CEM1	CEM1	CEM1
N0.HOG0001706	OG0001568	n0	SC_1507.t1	SP_1495.t1	SK_1475.t1	SU_1479.t1	1	1	1	1	1	THO1	THO1	THO1	THO1
N0.HOG0001707	OG0001569	n0	SC_1508.t1	SP_1496.t1	SK_1476.t1	SU_1480.t1	1	1	1	1	1	VHR2	VHR2	VHR2	VHR2
N0.HOG0001708	OG0001570	n0	SC_1509.t1	SP_1497.t1	SK_1477.t1	SU_1481.t1	1	1	1	1	1	ICL1	ICL1	ICL1	ICL1
N0.HOG0001709	OG0001571	n0	SC_1511.t1	SP_1499.t1	SK_1478.t1	SU_1483.t1	1	1	1	1	1	RGI1	RGI1	RGI1	RGI1
N0.HOG0001710	OG0001572	n0	SC_1512.t1	SP_1500.t1	SK_1479.t1	SU_1484.t1	1	1	1	1	1	MOT2	MOT2	MOT2	MOT2
N0.HOG0001711	OG0001573	n0	SC_1513.t1	SP_1501.t1	SK_1480.t1	SU_1485.t1	1	1	1	1	1	ARG56	ARG56	ARG56	ARG56
N0.HOG0001712	OG0001574	n0	SC_1515.t1	SP_1503.t1	SK_1482.t1	SU_1487.t1	1	1	1	1	1	TDA2	TDA2	TDA2	TDA2
N0.HOG0001713	OG0001575	n0	SC_1516.t1	SP_1504.t1	SK_1483.t1	SU_1488.t1	1	1	1	1	1	VTC1	VTC1	VTC1	VTC1
N0.HOG0001714	OG0001576	n0	SC_1519.t1	SP_1507.t1	SK_1486.t1	SU_1491.t1	1	1	1	1	1	YOS1	YOS1	YOS1	YOS1
N0.HOG0001715	OG0001577	n0	SC_1520.t1	SP_1508.t1	SK_1487.t1	SU_1492.t1	1	1	1	1	1	PTP3	PTP3	PTP3	PTP3
N0.HOG0001716	OG0001578	n0	SC_1522.t1	SP_1510.t1	SK_1489.t1	SU_1493.t1	1	1	1	1	1	MRX1	MRX1	MRX1	MRX1
N0.HOG0001717	OG0001579	n0	SC_1523.t1	SP_1511.t1	SK_1490.t1	SU_1494.t1	1	1	1	1	1	ICP55	ICP55	ICP55	ICP55
N0.HOG0001718	OG0001580	n0	SC_1524.t1	SP_1512.t1	SK_1491.t1	SU_1495.t1	1	1	1	1	1	YER079W	YER079W	YER079W	YER079W
N0.HOG0001719	OG0001581	n0	SC_1525.t1	SP_1513.t1	SK_1492.t1	SU_1496.t1	1	1	1	1	1	AIM9	AIM9	AIM9	AIM9
N0.HOG0001720	OG0001582	n0	SC_1527.t1	SP_1515.t1	SK_1494.t1	SU_1498.t1	1	1	1	1	1	UTP7	UTP7	UTP7	UTP7
N0.HOG0001721	OG0001583	n0	SC_1528.t1	SP_1516.t1	SK_1495.t1	SU_1499.t1	1	1	1	1	1	GET2	GET2	GET2	GET2
N0.HOG0001722	OG0001584	n0	SC_1530.t1	SP_1518.t1	SK_1496.t1	SU_1500.t1	1	1	1	1	1	YER085C	YER085C	YER085C	YER085C
N0.HOG0001723	OG0001585	n0	SC_1531.t1	SP_1519.t1	SK_1497.t1	SU_1501.t1	1	1	1	1	1	ILV1	ILV1	ILV1	ILV1
N0.HOG0001724	OG0001586	n0	SC_1532.t1	SP_1520.t1	SK_1498.t1	SU_1502.t1	1	1	1	1	1	AIM10	AIM10	AIM10	AIM10
N0.HOG0001725	OG0001587	n0	SC_1533.t1	SP_1521.t1	SK_1499.t1	SU_1503.t1	1	1	1	1	1	SBH1	SBH1	SBH1	SBH1
N0.HOG0001726	OG0001588	n0	SC_1534.t1	SP_1522.t1	SK_1500.t1	SU_1504.t1	1	1	1	1	1	DOT6	DOT6	DOT6	DOT6
N0.HOG0001727	OG0001589	n0	SC_1535.t1	SP_1523.t1	SK_1501.t1	SU_1505.t1	1	1	1	1	1	PTC2	PTC2	PTC2	PTC2
N0.HOG0001728	OG0001590	n0	SC_1536.t1	SP_1524.t1	SK_1502.t1	SU_1506.t1	1	1	1	1	1	TRP2	TRP2	TRP2	TRP2
N0.HOG0001729	OG0001591	n0	SC_1537.t1	SP_1525.t1	SK_1503.t1	SU_1507.t1	1	1	1	1	1	MET6	MET6	MET6	MET6
N0.HOG0001730	OG0001592	n0	SC_1538.t1	SP_1526.t1	SK_1504.t1	SU_1508.t1	1	1	1	1	1	IES5	IES5	IES5	IES5
N0.HOG0001731	OG0001593	n0	SC_1539.t1	SP_1527.t1	SK_1505.t1	SU_1509.t1	1	1	1	1	1	TSC11	TSC11	TSC11	TSC11
N0.HOG0001732	OG0001594	n0	SC_1540.t1	SP_1528.t1	SK_1506.t1	SU_1510.t1	1	1	1	1	1	AIM11	AIM11	AIM11	AIM11
N0.HOG0001733	OG0001595	n0	SC_1541.t1	SP_1529.t1	SK_1507.t1	SU_1511.t1	1	1	1	1	1	PUP3	PUP3	PUP3	PUP3
N0.HOG0001734	OG0001596	n0	SC_1542.t1	SP_1530.t1	SK_1508.t1	SU_1512.t1	1	1	1	1	1	RAD51	RAD51	RAD51	RAD51
N0.HOG0001735	OG0001597	n0	SC_1543.t1	SP_1531.t1	SK_1509.t1	SU_1513.t1	1	1	1	1	1	SHC1	SHC1	SHC1	SHC1
N0.HOG0001736	OG0001598	n0	SC_1544.t1	SP_1532.t1	SK_1510.t1	SU_1514.t1	1	1	1	1	1	UBP9	UBP9	UBP9	UBP9
N0.HOG0001737	OG0001599	n0	SC_1546.t1	SP_1534.t1	SK_1512.t1	SU_1516.t1	1	1	1	1	1	UBC6	UBC6	UBC6	UBC6
N0.HOG0001738	OG0001600	n0	SC_1547.t1	SP_1535.t1	SK_1513.t1	SU_1517.t1	1	1	1	1	1	AST2	AST2	AST2	AST2
N0.HOG0001739	OG0001601	n0	SC_1550.t1	SP_1538.t1	SK_1516.t1	SU_1520.t1	1	1	1	1	1	RTT105	RTT105	RTT105	RTT105
N0.HOG0001740	OG0001602	n0	SC_1551.t1	SP_1539.t1	SK_1517.t1	SU_1521.t1	1	1	1	1	1	NUP157	NUP157	NUP157	NUP157
N0.HOG0001741	OG0001603	n0	SC_1552.t1	SP_1540.t1	SK_1518.t1	SU_1522.t1	1	1	1	1	1	MAM1	MAM1	MAM1	MAM1
N0.HOG0001742	OG0001604	n0	SC_1553.t1	SP_1541.t1	SK_1519.t1	SU_1523.t1	1	1	1	1	1	GLE2	GLE2	GLE2	GLE2
N0.HOG0001743	OG0001605	n0	SC_1554.t1	SP_1542.t1	SK_1520.t1	SU_1524.t1	1	1	1	1	1	FLO8	FLO8	FLO8	FLO8
N0.HOG0001744	OG0001606	n0	SC_1555.t1	SP_1543.t1	SK_1521.t1	SU_1525.t1	1	1	1	1	1	KAP123	KAP123	KAP123	KAP123
N0.HOG0001745	OG0001607	n0	SC_1556.t1	SP_1544.t1	SK_1522.t1	SU_1526.t1	1	1	1	1	1	SWI4	SWI4	SWI4	SWI4
N0.HOG0001746	OG0001608	n0	SC_1557.t1	SP_1545.t1	SK_1544.t1	SU_1527.t1	1	1	1	1	1	LSM4	LSM4	LSM4	LSM4
N0.HOG0001747	OG0001609	n0	SC_1558.t1	SP_1546.t1	SK_1543.t1	SU_1528.t1	1	1	1	1	1	TMN3	TMN3	TMN3	TMN3
N0.HOG0001748	OG0001610	n0	SC_1559.t1	SP_1547.t1	SK_1542.t1	SU_1529.t1	1	1	1	1	1	BOI2	BOI2	BOI2	BOI2
N0.HOG0001749	OG0001611	n0	SC_1560.t1	SP_1548.t1	SK_1541.t1	SU_1530.t1	1	1	1	1	1	SPR6	SPR6	SPR6	SPR6
N0.HOG0001750	OG0001612	n0	SC_1561.t1	SP_1549.t1	SK_1540.t1	SU_1531.t1	1	1	1	1	1	SLX8	SLX8	SLX8	SLX8
N0.HOG0001751	OG0001613	n0	SC_1563.t1	SP_1551.t1	SK_1538.t1	SU_1533.t1	1	1	1	1	1	SHO1	SHO1	SHO1	SHO1
N0.HOG0001752	OG0001614	n0	SC_1564.t1	SP_1552.t1	SK_1537.t1	SU_1534.t1	1	1	1	1	1	AVT6	AVT6	AVT6	AVT6
N0.HOG0001753	OG0001615	n0	SC_1565.t1	SP_1553.t1	SK_1536.t1	SU_1535.t1	1	1	1	1	1	SCS2	SCS2	SCS2	SCS2
N0.HOG0001754	OG0001616	n0	SC_1567.t1	SP_1555.t1	SK_1535.t1	SU_1536.t1	1	1	1	1	1	GLO3	GLO3	GLO3	GLO3
N0.HOG0001755	OG0001617	n0	SC_1568.t1	SP_1556.t1	SK_1534.t1	SU_1537.t1	1	1	1	1	1	YCK3	YCK3	YCK3	YCK3
N0.HOG0001756	OG0001618	n0	SC_1569.t1	SP_1557.t1	SK_1533.t1	SU_1538.t1	1	1	1	1	1	DSE1	DSE1	DSE1	DSE1
N0.HOG0001757	OG0001619	n0	SC_1570.t1	SP_1558.t1	SK_1532.t1	SU_1539.t1	1	1	1	1	1	RSP5	RSP5	RSP5	RSP5
N0.HOG0001758	OG0001620	n0	SC_1571.t1	SP_1559.t1	SK_1531.t1	SU_1540.t1	1	1	1	1	1	NSA2	NSA2	NSA2	NSA2
N0.HOG0001759	OG0001621	n0	SC_1572.t1	SP_1560.t1	SK_1530.t1	SU_1541.t1	1	1	1	1	1	LCP5	LCP5	LCP5	LCP5
N0.HOG0001760	OG0001622	n0	SC_1573.t1	SP_1561.t1	SK_1529.t1	SU_1542.t1	1	1	1	1	1	VFA1	VFA1	VFA1	VFA1
N0.HOG0001761	OG0001623	n0	SC_1574.t1	SP_1562.t1	SK_1528.t1	SU_1543.t1	1	1	1	1	1	SAK1	SAK1	SAK1	SAK1
N0.HOG0001762	OG0001624	n0	SC_1575.t1	SP_1563.t1	SK_1527.t1	SU_1544.t1	1	1	1	1	1	COM2	COM2	COM2	COM2
N0.HOG0001763	OG0001625	n0	SC_1576.t1	SP_1564.t1	SK_1526.t1	SU_1545.t1	1	1	1	1	1	RPS26B	RPS26B	RPS26B	RPS26B
N0.HOG0001764	OG0001626	n0	SC_1577.t1	SP_1565.t1	SK_1525.t1	SU_1546.t1	1	1	1	1	1	PMD1	PMD1	PMD1	PMD1
N0.HOG0001765	OG0001627	n0	SC_1578.t1	SP_1566.t1	SK_1524.t1	SU_1547.t1	1	1	1	1	1	GLC7	GLC7	GLC7	GLC7
N0.HOG0001766	OG0001628	n0	SC_1579.t1	SP_1567.t1	SK_1523.t1	SU_1548.t1	1	1	1	1	1	YER134C	YER134C	YER134C	YER134C
N0.HOG0001767	OG0001629	n0	SC_1581.t1	SP_1568.t1	SK_1545.t1	SU_1549.t1	1	1	1	1	1	GDI1	GDI1	GDI1	GDI1
N0.HOG0001768	OG0001630	n0	SC_1582.t1	SP_1569.t1	SK_1546.t1	SU_1550.t1	1	1	1	1	1	YER137C	YER137C	YER137C	YER137C
N0.HOG0001769	OG0001631	n0	SC_1583.t1	SP_1570.t1	SK_1547.t1	SU_1552.t1	1	1	1	1	1	RTR1	RTR1	RTR1	RTR1
N0.HOG0001770	OG0001632	n0	SC_1584.t1	SP_1571.t1	SK_1548.t1	SU_1553.t1	1	1	1	1	1	EMP65	EMP65	EMP65	EMP65
N0.HOG0001771	OG0001633	n0	SC_1585.t1	SP_1572.t1	SK_1549.t1	SU_1554.t1	1	1	1	1	1	COX15	COX15	COX15	COX15
N0.HOG0001772	OG0001634	n0	SC_1586.t1	SP_1573.t1	SK_1550.t1	SU_1555.t1	1	1	1	1	1	MAG1	MAG1	MAG1	MAG1
N0.HOG0001773	OG0001635	n0	SC_1587.t1	SP_1574.t1	SK_1551.t1	SU_1556.t1	1	1	1	1	1	DDI1	DDI1	DDI1	DDI1
N0.HOG0001774	OG0001636	n0	SC_1588.t1	SP_1575.t1	SK_1552.t1	SU_1557.t1	1	1	1	1	1	UBP5	UBP5	UBP5	UBP5
N0.HOG0001775	OG0001637	n0	SC_1589.t1	SP_1576.t1	SK_1553.t1	SU_1558.t1	1	1	1	1	1	FTR1	FTR1	FTR1	FTR1
N0.HOG0001776	OG0001638	n0	SC_1590.t1	SP_1577.t1	SK_1555.t1	SU_1559.t1	1	1	1	1	1	LSM5	LSM5	LSM5	LSM5
N0.HOG0001777	OG0001639	n0	SC_1591.t1	SP_1578.t1	SK_1556.t1	SU_1560.t1	1	1	1	1	1	SCC4	SCC4	SCC4	SCC4
N0.HOG0001778	OG0001640	n0	SC_1592.t1	SP_1579.t1	SK_1557.t1	SU_1561.t1	1	1	1	1	1	SPT15	SPT15	SPT15	SPT15
N0.HOG0001779	OG0001641	n0	SC_1593.t1	SP_1580.t1	SK_1558.t1	SU_1562.t1	1	1	1	1	1	PEA2	PEA2	PEA2	PEA2
N0.HOG0001780	OG0001642	n0	SC_1594.t1	SP_1581.t1	SK_1559.t1	SU_1563.t1	1	1	1	1	1	SPI1	SPI1	SPI1	SPI1
N0.HOG0001781	OG0001643	n0	SC_1595.t1	SP_1582.t1	SK_1560.t1	SU_1564.t1	1	1	1	1	1	UBP3	UBP3	UBP3	UBP3
N0.HOG0001782	OG0001644	n0	SC_1596.t1	SP_1583.t1	SK_1561.t1	SU_1565.t1	1	1	1	1	1	YER152C	YER152C	YER152C	YER152C
N0.HOG0001783	OG0001645	n0	SC_1597.t1	SP_1584.t1	SK_1562.t1	SU_1566.t1	1	1	1	1	1	PET122	PET122	PET122	PET122
N0.HOG0001784	OG0001646	n0	SC_1598.t1	SP_1585.t1	SK_1563.t1	SU_1567.t1	1	1	1	1	1	OXA1	OXA1	OXA1	OXA1
N0.HOG0001785	OG0001647	n0	SC_1599.t1	SP_1586.t1	SK_1564.t1	SU_1568.t1	1	1	1	1	1	BEM2	BEM2	BEM2	BEM2
N0.HOG0001786	OG0001648	n0	SC_1600.t1	SP_1587.t1	SK_1565.t1	SU_1569.t1	1	1	1	1	1	MYG1	MYG1	MYG1	MYG1
N0.HOG0001787	OG0001649	n0	SC_1601.t1	SP_1588.t1	SK_1566.t1	SU_1570.t1	1	1	1	1	1	COG3	COG3	COG3	COG3
N0.HOG0001788	OG0001650	n0	SC_1602.t1	SP_1589.t1	SK_1567.t1	SU_1572.t1	1	1	1	1	1	YER158C	YER158C	YER158C	YER158C
N0.HOG0001789	OG0001651	n0	SC_1603.t1	SP_1590.t1	SK_1568.t1	SU_1573.t1	1	1	1	1	1	BUR6	BUR6	BUR6	BUR6
N0.HOG0001790	OG0001652	n0	SC_1604.t1	SP_1591.t1	SK_1569.t1	SU_1574.t1	1	1	1	1	1	SPT2	SPT2	SPT2	SPT2
N0.HOG0001791	OG0001653	n0	SC_1605.t1	SP_1592.t1	SK_1570.t1	SU_1575.t1	1	1	1	1	1	RAD4	RAD4	RAD4	RAD4
N0.HOG0001792	OG0001654	n0	SC_1606.t1	SP_1593.t1	SK_1571.t1	SU_1576.t1	1	1	1	1	1	GCG1	GCG1	GCG1	GCG1
N0.HOG0001793	OG0001655	n0	SC_1607.t1	SP_1594.t1	SK_1572.t1	SU_1577.t1	1	1	1	1	1	CHD1	CHD1	CHD1	CHD1
N0.HOG0001794	OG0001656	n0	SC_1608.t1	SP_1595.t1	SK_1573.t1	SU_1578.t1	1	1	1	1	1	PAB1	PAB1	PAB1	PAB1
N0.HOG0001795	OG0001657	n0	SC_1610.t1	SP_1597.t1	SK_1575.t1	SU_1580.t1	1	1	1	1	1	BCK2	BCK2	BCK2	BCK2
N0.HOG0001796	OG0001658	n0	SC_1611.t1	SP_1598.t1	SK_1576.t1	SU_1581.t1	1	1	1	1	1	CCA1	CCA1	CCA1	CCA1
N0.HOG0001797	OG0001659	n0	SC_1612.t1	SP_1599.t1	SK_1577.t1	SU_1582.t1	1	1	1	1	1	RPH1	RPH1	RPH1	RPH1
N0.HOG0001798	OG0001660	n0	SC_1613.t1	SP_1600.t1	SK_1578.t1	SU_1583.t1	1	1	1	1	1	ADK2	ADK2	ADK2	ADK2
N0.HOG0001799	OG0001661	n0	SC_1614.t1	SP_1601.t1	SK_1579.t1	SU_1584.t1	1	1	1	1	1	RAD3	RAD3	RAD3	RAD3
N0.HOG0001800	OG0001662	n0	SC_1615.t1	SP_1602.t1	SK_1580.t1	SU_1585.t1	1	1	1	1	1	BRR2	BRR2	BRR2	BRR2
N0.HOG0001801	OG0001663	n0	SC_1616.t1	SP_1603.t1	SK_1581.t1	SU_1586.t1	1	1	1	1	1	RAD24	RAD24	RAD24	RAD24
N0.HOG0001802	OG0001664	n0	SC_1617.t1	SP_1604.t1	SK_1582.t1	SU_1587.t1	1	1	1	1	1	GRX4	GRX4	GRX4	GRX4
N0.HOG0001803	OG0001665	n0	SC_1618.t1	SP_1605.t1	SK_1583.t1	SU_1588.t1	1	1	1	1	1	TMT1	TMT1	TMT1	TMT1
N0.HOG0001804	OG0001666	n0	SC_1619.t1	SP_1606.t1	SK_1584.t1	SU_1589.t1	1	1	1	1	1	ECM32	ECM32	ECM32	ECM32
N0.HOG0001805	OG0001667	n0	SC_1621.t1	SP_1608.t1	SK_1586.t1	SU_1591.t1	1	1	1	1	1	PDA1	PDA1	PDA1	PDA1
N0.HOG0001806	OG0001668	n0	SC_1622.t1	SP_1609.t1	SK_1587.t1	SU_1592.t1	1	1	1	1	1	DMC1	DMC1	DMC1	DMC1
N0.HOG0001807	OG0001669	n0	SC_1623.t1	SP_1610.t1	SK_1588.t1	SU_1593.t1	1	1	1	1	1	ISC10	ISC10	ISC10	ISC10
N0.HOG0001808	OG0001670	n0	SC_1624.t1	SP_1611.t1	SK_1589.t1	SU_1594.t1	1	1	1	1	1	SLO1	SLO1	SLO1	SLO1
N0.HOG0001809	OG0001671	n0	SC_1625.t1	SP_1612.t1	SK_1590.t1	SU_1595.t1	1	1	1	1	1	FMP10	FMP10	FMP10	FMP10
N0.HOG0001810	OG0001672	n0	SC_1626.t1	SP_1613.t1	SK_1591.t1	SU_1596.t1	1	1	1	1	1	FAU1	FAU1	FAU1	FAU1
N0.HOG0001813	OG0001675	n0	SC_2725.t1	SP_1624.t1	SK_1603.t1	SU_1331.t1	1	1	1	1	1	AQY3	AQY3	AQY3	AQY3
N0.HOG0001814	OG0001676	n0	SC_2726.t1	SP_1625.t1	SK_1604.t1	SU_1332.t1	1	1	1	1	1	DAK2	DAK2	DAK2	DAK2
N0.HOG0001815	OG0001677	n0	SC_1639.t1	SP_1634.t1	SK_1614.t1	SU_1604.t1	1	1	1	1	1	SWP82	SWP82	SWP82	SWP82
N0.HOG0001816	OG0001678	n0	SC_1640.t1	SP_1635.t1	SK_1615.t1	SU_1605.t1	1	1	1	1	1	EMP47	EMP47	EMP47	EMP47
N0.HOG0001817	OG0001679	n0	SC_1641.t1	SP_1636.t1	SK_1616.t1	SU_1606.t1	1	1	1	1	1	RGD2	RGD2	RGD2	RGD2
N0.HOG0001818	OG0001680	n0	SC_1642.t1	SP_1637.t1	SK_1617.t1	SU_1607.t1	1	1	1	1	1	FMP32	FMP32	FMP32	FMP32
N0.HOG0001819	OG0001681	n0	SC_1643.t1	SP_1638.t1	SK_1618.t1	SU_1608.t1	1	1	1	1	1	SEC53	SEC53	SEC53	SEC53
N0.HOG0001820	OG0001682	n0	SC_1644.t1	SP_1639.t1	SK_1619.t1	SU_1609.t1	1	1	1	1	1	OTU1	OTU1	OTU1	OTU1
N0.HOG0001821	OG0001683	n0	SC_1645.t1	SP_1640.t1	SK_1620.t1	SU_1610.t1	1	1	1	1	1	LAM5	LAM5	LAM5	LAM5
N0.HOG0001823	OG0001685	n0	SC_1647.t1	SP_1642.t1	SK_1621.t1	SU_1611.t1	1	1	1	1	1	FET5	FET5	FET5	FET5
N0.HOG0001824	OG0001686	n0	SC_1648.t1	SP_1643.t1	SK_1622.t1	SU_1612.t1	1	1	1	1	1	YFL040W	YFL040W	YFL040W	YFL040W
N0.HOG0001825	OG0001687	n0	SC_1649.t1	SP_1644.t1	SK_1623.t1	SU_1613.t1	1	1	1	1	1	ACT1	ACT1	ACT1	ACT1
N0.HOG0001826	OG0001688	n0	SC_1650.t1	SP_1645.t1	SK_1624.t1	SU_1614.t1	1	1	1	1	1	YPT1	YPT1	YPT1	YPT1
N0.HOG0001827	OG0001689	n0	SC_1651.t1	SP_1646.t1	SK_1625.t1	SU_1615.t1	1	1	1	1	1	TUB2	TUB2	TUB2	TUB2
N0.HOG0001828	OG0001690	n0	SC_1652.t1	SP_1647.t1	SK_1626.t1	SU_1616.t1	1	1	1	1	1	RPO41	RPO41	RPO41	RPO41
N0.HOG0001829	OG0001691	n0	SC_1653.t1	SP_1648.t1	SK_1627.t1	SU_1617.t1	1	1	1	1	1	MOB2	MOB2	MOB2	MOB2
N0.HOG0001830	OG0001692	n0	SC_1654.t1	SP_1649.t1	SK_1628.t1	SU_1618.t1	1	1	1	1	1	RPL22B	RPL22B	RPL22B	RPL22B
N0.HOG0001831	OG0001693	n0	SC_1655.t1	SP_1650.t1	SK_1629.t1	SU_1619.t1	1	1	1	1	1	MIL1	MIL1	MIL1	MIL1
N0.HOG0001832	OG0001694	n0	SC_1656.t1	SP_1651.t1	SK_1630.t1	SU_1620.t1	1	1	1	1	1	RIM15	RIM15	RIM15	RIM15
N0.HOG0001833	OG0001695	n0	SC_1657.t1	SP_1652.t1	SK_1631.t1	SU_1621.t1	1	1	1	1	1	HAC1	HAC1	HAC1	HAC1
N0.HOG0001834	OG0001696	n0	SC_1658.t1	SP_1653.t1	SK_1632.t1	SU_1622.t1	1	1	1	1	1	AGX1	AGX1	AGX1	AGX1
N0.HOG0001835	OG0001697	n0	SC_1659.t1	SP_1654.t1	SK_1633.t1	SU_1623.t1	1	1	1	1	1	CAK1	CAK1	CAK1	CAK1
N0.HOG0001836	OG0001698	n0	SC_1660.t1	SP_1655.t1	SK_1634.t1	SU_1624.t1	1	1	1	1	1	CAF16	CAF16	CAF16	CAF16
N0.HOG0001837	OG0001699	n0	SC_1661.t1	SP_1656.t1	SK_1635.t1	SU_1625.t1	1	1	1	1	1	GYP8	GYP8	GYP8	GYP8
N0.HOG0001838	OG0001700	n0	SC_1662.t1	SP_1657.t1	SK_1636.t1	SU_1626.t1	1	1	1	1	1	STE2	STE2	STE2	STE2
N0.HOG0001839	OG0001701	n0	SC_1663.t1	SP_1658.t1	SK_1637.t1	SU_1627.t1	1	1	1	1	1	BST1	BST1	BST1	BST1
N0.HOG0001840	OG0001702	n0	SC_1664.t1	SP_1659.t1	SK_1638.t1	SU_1628.t1	1	1	1	1	1	EPL1	EPL1	EPL1	EPL1
N0.HOG0001841	OG0001703	n0	SC_1665.t1	SP_1660.t1	SK_1639.t1	SU_1629.t1	1	1	1	1	1	BUD27	BUD27	BUD27	BUD27
N0.HOG0001842	OG0001704	n0	SC_1666.t1	SP_1661.t1	SK_1640.t1	SU_1630.t1	1	1	1	1	1	FRS2	FRS2	FRS2	FRS2
N0.HOG0001843	OG0001705	n0	SC_1667.t1	SP_1662.t1	SK_1641.t1	SU_1631.t1	1	1	1	1	1	GAT1	GAT1	GAT1	GAT1
N0.HOG0001844	OG0001706	n0	SC_1670.t1	SP_1664.t1	SK_1643.t1	SU_1633.t1	1	1	1	1	1	LPD1	LPD1	LPD1	LPD1
N0.HOG0001845	OG0001707	n0	SC_1671.t1	SP_1665.t1	SK_1644.t1	SU_1634.t1	1	1	1	1	1	SMX2	SMX2	SMX2	SMX2
N0.HOG0001846	OG0001708	n0	SC_1672.t1	SP_1666.t1	SK_1645.t1	SU_1635.t1	1	1	1	1	1	GNA1	GNA1	GNA1	GNA1
N0.HOG0001847	OG0001709	n0	SC_1673.t1	SP_1667.t1	SK_1646.t1	SU_1636.t1	1	1	1	1	1	MDJ1	MDJ1	MDJ1	MDJ1
N0.HOG0001848	OG0001710	n0	SC_1674.t1	SP_1668.t1	SK_1647.t1	SU_1637.t1	1	1	1	1	1	HSP12	HSP12	HSP12	HSP12
N0.HOG0001849	OG0001711	n0	SC_1675.t1	SP_1669.t1	SK_1648.t1	SU_1638.t1	1	1	1	1	1	IES1	IES1	IES1	IES1
N0.HOG0001850	OG0001712	n0	SC_1676.t1	SP_1670.t1	SK_1649.t1	SU_1639.t1	1	1	1	1	1	YFL012W	YFL012W	YFL012W	YFL012W
N0.HOG0001851	OG0001713	n0	SC_1678.t1	SP_1672.t1	SK_1651.t1	SU_1641.t1	1	1	1	1	1	WWM1	WWM1	WWM1	WWM1
N0.HOG0001852	OG0001714	n0	SC_1680.t1	SP_1674.t1	SK_1653.t1	SU_1643.t1	1	1	1	1	1	SMC1	SMC1	SMC1	SMC1
N0.HOG0001853	OG0001715	n0	SC_1681.t1	SP_1675.t1	SK_1654.t1	SU_1644.t1	1	1	1	1	1	BLM10	BLM10	BLM10	BLM10
N0.HOG0001854	OG0001716	n0	SC_1682.t1	SP_1676.t1	SK_1655.t1	SU_1645.t1	1	1	1	1	1	SEC4	SEC4	SEC4	SEC4
N0.HOG0001855	OG0001717	n0	SC_1683.t1	SP_1677.t1	SK_1656.t1	SU_1646.t1	1	1	1	1	1	VTC2	VTC2	VTC2	VTC2
N0.HOG0001856	OG0001718	n0	SC_1684.t1	SP_1678.t1	SK_1657.t1	SU_1647.t1	1	1	1	1	1	MSH4	MSH4	MSH4	MSH4
N0.HOG0001857	OG0001719	n0	SC_1685.t1	SP_1679.t1	SK_1658.t1	SU_1648.t1	1	1	1	1	1	SPB4	SPB4	SPB4	SPB4
N0.HOG0001858	OG0001720	n0	SC_1686.t1	SP_1680.t1	SK_1659.t1	SU_1649.t1	1	1	1	1	1	DEG1	DEG1	DEG1	DEG1
N0.HOG0001859	OG0001721	n0	SC_1687.t1	SP_1681.t1	SK_1660.t1	SU_1650.t1	1	1	1	1	1	LOC1	LOC1	LOC1	LOC1
N0.HOG0001860	OG0001722	n0	SC_1688.t1	SP_1682.t1	SK_1661.t1	SU_1651.t1	1	1	1	1	1	NIC96	NIC96	NIC96	NIC96
N0.HOG0001861	OG0001723	n0	SC_1689.t1	SP_1683.t1	SK_1662.t1	SU_1652.t1	1	1	1	1	1	YPI1	YPI1	YPI1	YPI1
N0.HOG0001862	OG0001724	n0	SC_1690.t1	SP_1684.t1	SK_1663.t1	SU_1653.t1	1	1	1	1	1	RPN11	RPN11	RPN11	RPN11
N0.HOG0001863	OG0001725	n0	SC_1691.t1	SP_1685.t1	SK_1664.t1	SU_1654.t1	1	1	1	1	1	SAD1	SAD1	SAD1	SAD1
N0.HOG0001864	OG0001726	n0	SC_1692.t1	SP_1686.t1	SK_1665.t1	SU_1655.t1	1	1	1	1	1	YFR006W	YFR006W	YFR006W	YFR006W
N0.HOG0001865	OG0001727	n0	SC_1693.t1	SP_1687.t1	SK_1666.t1	SU_1656.t1	1	1	1	1	1	YFH7	YFH7	YFH7	YFH7
N0.HOG0001866	OG0001728	n0	SC_1694.t1	SP_1688.t1	SK_1667.t1	SU_1657.t1	1	1	1	1	1	FAR7	FAR7	FAR7	FAR7
N0.HOG0001867	OG0001729	n0	SC_1695.t1	SP_1689.t1	SK_1675.t1	SU_1665.t1	1	1	1	1	1	GCN20	GCN20	GCN20	GCN20
N0.HOG0001868	OG0001730	n0	SC_1696.t1	SP_1690.t1	SK_1674.t1	SU_1664.t1	1	1	1	1	1	UBP6	UBP6	UBP6	UBP6
N0.HOG0001869	OG0001731	n0	SC_1697.t1	SP_1691.t1	SK_1673.t1	SU_1663.t1	1	1	1	1	1	MIC19	MIC19	MIC19	MIC19
N0.HOG0001870	OG0001732	n0	SC_1698.t1	SP_1692.t1	SK_1672.t1	SU_1662.t1	1	1	1	1	1	SC_1698	DCV1	DCV1	DCV1
N0.HOG0001871	OG0001733	n0	SC_1699.t1	SP_1693.t1	SK_1671.t1	SU_1661.t1	1	1	1	1	1	IOC3	IOC3	IOC3	IOC3
N0.HOG0001872	OG0001734	n0	SC_1700.t1	SP_1694.t1	SK_1670.t1	SU_1660.t1	1	1	1	1	1	CMK1	CMK1	CMK1	CMK1
N0.HOG0001873	OG0001735	n0	SC_1702.t1	SP_1696.t1	SK_1668.t1	SU_1658.t1	1	1	1	1	1	AIP5	AIP5	AIP5	AIP5
N0.HOG0001874	OG0001736	n0	SC_1703.t1	SP_1697.t1	SK_1676.t1	SU_1666.t1	1	1	1	1	1	IGD1	IGD1	IGD1	IGD1
N0.HOG0001875	OG0001737	n0	SC_1704.t1	SP_1698.t1	SK_1677.t1	SU_1667.t1	1	1	1	1	1	YFR018C	YFR018C	YFR018C	YFR018C
N0.HOG0001876	OG0001738	n0	SC_1705.t1	SP_1699.t1	SK_1678.t1	SU_1668.t1	1	1	1	1	1	FAB1	FAB1	FAB1	FAB1
N0.HOG0001877	OG0001739	n0	SC_1707.t1	SP_1701.t1	SK_1679.t1	SU_1669.t1	1	1	1	1	1	ATG18	ATG18	ATG18	ATG18
N0.HOG0001878	OG0001740	n0	SC_1708.t1	SP_1702.t1	SK_1680.t1	SU_1670.t1	1	1	1	1	1	ROG3	ROG3	ROG3	ROG3
N0.HOG0001879	OG0001741	n0	SC_1709.t1	SP_1703.t1	SK_1681.t1	SU_1671.t1	1	1	1	1	1	PES4	PES4	PES4	PES4
N0.HOG0001880	OG0001742	n0	SC_1710.t1	SP_1704.t1	SK_1682.t1	SU_1672.t1	1	1	1	1	1	LSB3	LSB3	LSB3	LSB3
N0.HOG0001881	OG0001743	n0	SC_1711.t1	SP_1705.t1	SK_1683.t1	SU_1673.t1	1	1	1	1	1	HIS2	HIS2	HIS2	HIS2
N0.HOG0001882	OG0001744	n0	SC_1712.t1	SP_1706.t1	SK_1684.t1	SU_1674.t1	1	1	1	1	1	ULI1	ULI1	ULI1	SU_1674
N0.HOG0001883	OG0001745	n0	SC_1713.t1	SP_1707.t1	SK_1685.t1	SU_1675.t1	1	1	1	1	1	ECO1	ECO1	ECO1	ECO1
N0.HOG0001884	OG0001746	n0	SC_1714.t1	SP_1708.t1	SK_1686.t1	SU_1676.t1	1	1	1	1	1	CDC14	CDC14	CDC14	CDC14
N0.HOG0001885	OG0001747	n0	SC_1715.t1	SP_1709.t1	SK_1687.t1	SU_1677.t1	1	1	1	1	1	PTR3	PTR3	PTR3	PTR3
N0.HOG0001886	OG0001748	n0	SC_1716.t1	SP_1710.t1	SK_1688.t1	SU_1678.t1	1	1	1	1	1	MET10	MET10	MET10	MET10
N0.HOG0001887	OG0001749	n0	SC_1717.t1	SP_1711.t1	SK_1689.t1	SU_1679.t1	1	1	1	1	1	SMC2	SMC2	SMC2	SMC2
[truncated: 3,444 more rows]
